# Supplementary material for: Positive/Negative Allosteric Modulation Switching in an Umami Taste Receptor (T1R1/T1R3) by a Natural Flavor Compound, Methional
Source: Sci Rep. 2018 Aug 7;8:11796. doi: 10.1038/s41598-018-30315-x (PMC6081381; doi:10.1038/s41598-018-30315-x)
Supplement: Supplementary file 2 — Supplementary PDB files [file 41598_2018_30315_MOESM2_ESM.zip]

Archive with 2 entries (2 files):
- hT1R1-methional_1.pdb
- hT1R1-methional_2.pdb
