# Supplementary material for: Positive/Negative Allosteric Modulation Switching in an Umami Taste Receptor (T1R1/T1R3) by a Natural Flavor Compound, Methional
Source: Sci Rep. 2018 Aug 7;8:11796. doi: 10.1038/s41598-018-30315-x (PMC6081381; doi:10.1038/s41598-018-30315-x)
Supplement: Supplementary file 2 — Supplementary PDB files [file 41598_2018_30315_MOESM2_ESM.zip › hT1R1-methional_2.pdb]

REMARK   4      COMPLIES WITH FORMAT V. 3.0, 1-DEC-2006
REMARK 888
REMARK 888 WRITTEN BY MAESTRO (A PRODUCT OF SCHRODINGER, LLC)
TITLE     Model of hT1R1_0_methional.pdb.chain_A based on 4OR2_A
MODEL        1
ATOM      1  N   ARG A 555      22.527  -7.934   7.230  1.00 88.34           N1+
ATOM      2  CA  ARG A 555      21.378  -8.802   6.980  1.00 85.81           C  
ATOM      3  C   ARG A 555      20.389  -8.752   8.168  1.00 83.33           C  
ATOM      4  O   ARG A 555      20.811  -8.469   9.292  1.00 80.25           O  
ATOM      5  CB  ARG A 555      21.786 -10.247   6.637  1.00  0.00           C  
ATOM      6  CG  ARG A 555      23.167 -10.518   5.998  1.00  0.00           C  
ATOM      7  CD  ARG A 555      23.557 -11.958   5.664  1.00  0.00           C  
ATOM      8  NE  ARG A 555      24.893 -12.048   5.065  1.00  0.00           N  
ATOM      9  CZ  ARG A 555      25.150 -11.948   3.748  1.00  0.00           C  
ATOM     10  NH1 ARG A 555      24.138 -11.810   2.865  1.00  0.00           N  
ATOM     11  NH2 ARG A 555      26.434 -11.999   3.340  1.00  0.00           N1+
ATOM     12  HB2 ARG A 555      21.789 -10.849   7.545  1.00  0.00           H  
ATOM     13  HB3 ARG A 555      21.075 -10.666   5.925  1.00  0.00           H  
ATOM     14  HG2 ARG A 555      23.239  -9.988   5.049  1.00  0.00           H  
ATOM     15  HG3 ARG A 555      23.953 -10.171   6.669  1.00  0.00           H  
ATOM     16  HD2 ARG A 555      23.555 -12.557   6.575  1.00  0.00           H  
ATOM     17  HD3 ARG A 555      22.841 -12.374   4.954  1.00  0.00           H  
ATOM     18  HE  ARG A 555      25.649 -12.196   5.718  1.00  0.00           H  
ATOM     19 HH12 ARG A 555      24.337 -11.735   1.877  1.00  0.00           H  
ATOM     20 HH11 ARG A 555      23.183 -11.781   3.191  1.00  0.00           H  
ATOM     21 HH22 ARG A 555      26.654 -11.926   2.357  1.00  0.00           H  
ATOM     22 HH21 ARG A 555      27.175 -12.110   4.017  1.00  0.00           H  
ATOM     23  H1  ARG A 555      23.161  -7.979   6.445  1.00  0.00           H  
ATOM     24  H2  ARG A 555      22.211  -6.983   7.352  1.00  0.00           H  
ATOM     25  HA  ARG A 555      20.856  -8.401   6.111  1.00  0.00           H  
ATOM     26  H   ARG A 555      23.004  -8.240   8.066  1.00  0.00           H  
ATOM     27  N   THR A 556      19.072  -9.011   7.945  1.00 78.60           N  
ATOM     28  CA  THR A 556      18.126  -9.018   9.071  1.00 76.66           C  
ATOM     29  C   THR A 556      18.426 -10.193   9.992  1.00 80.33           C  
ATOM     30  O   THR A 556      18.379 -11.357   9.555  1.00 82.02           O  
ATOM     31  CB  THR A 556      16.750  -9.155   8.393  1.00  0.00           C  
ATOM     32  OG1 THR A 556      16.215 -10.452   8.681  1.00  0.00           O  
ATOM     33  CG2 THR A 556      16.800  -8.968   6.871  1.00  0.00           C  
ATOM     34  HB  THR A 556      16.085  -8.373   8.757  1.00  0.00           H  
ATOM     35  HG1 THR A 556      16.810 -11.125   8.344  1.00  0.00           H  
ATOM     36 HG21 THR A 556      15.797  -9.078   6.458  1.00  0.00           H  
ATOM     37 HG22 THR A 556      17.181  -7.974   6.639  1.00  0.00           H  
ATOM     38 HG23 THR A 556      17.457  -9.720   6.434  1.00  0.00           H  
ATOM     39  H   THR A 556      18.746  -9.198   7.008  1.00  0.00           H  
ATOM     40  HA  THR A 556      18.185  -8.079   9.622  1.00  0.00           H  
ATOM     41  N   VAL A 557      18.802  -9.890  11.245  1.00 73.84           N  
ATOM     42  CA  VAL A 557      19.165 -10.933  12.205  1.00 72.00           C  
ATOM     43  C   VAL A 557      18.168 -10.983  13.373  1.00 76.11           C  
ATOM     44  O   VAL A 557      17.756  -9.957  13.908  1.00 75.99           O  
ATOM     45  CB  VAL A 557      20.635 -10.831  12.677  1.00 74.37           C  
ATOM     46  CG1 VAL A 557      21.581 -11.021  11.495  1.00 75.29           C  
ATOM     47  CG2 VAL A 557      20.930  -9.522  13.402  1.00 73.39           C  
ATOM     48  H   VAL A 557      18.839  -8.925  11.542  1.00  0.00           H  
ATOM     49  HA  VAL A 557      19.074 -11.883  11.679  1.00  0.00           H  
ATOM     50  HB  VAL A 557      20.814 -11.646  13.379  1.00  0.00           H  
ATOM     51 HG11 VAL A 557      22.613 -10.947  11.839  1.00  0.00           H  
ATOM     52 HG12 VAL A 557      21.416 -12.003  11.051  1.00  0.00           H  
ATOM     53 HG13 VAL A 557      21.391 -10.249  10.749  1.00  0.00           H  
ATOM     54 HG21 VAL A 557      21.975  -9.505  13.711  1.00  0.00           H  
ATOM     55 HG22 VAL A 557      20.735  -8.684  12.733  1.00  0.00           H  
ATOM     56 HG23 VAL A 557      20.291  -9.441  14.281  1.00  0.00           H  
ATOM     57  N   VAL A 558      17.783 -12.196  13.751  1.00 73.69           N  
ATOM     58  CA  VAL A 558      16.818 -12.478  14.804  1.00 73.20           C  
ATOM     59  C   VAL A 558      17.511 -12.675  16.134  1.00 77.45           C  
ATOM     60  O   VAL A 558      18.529 -13.350  16.196  1.00 78.18           O  
ATOM     61  CB  VAL A 558      16.011 -13.737  14.436  1.00  0.00           C  
ATOM     62  CG1 VAL A 558      16.728 -14.969  14.993  1.00  0.00           C  
ATOM     63  CG2 VAL A 558      14.584 -13.698  14.998  1.00  0.00           C  
ATOM     64  HB  VAL A 558      15.924 -13.809  13.352  1.00  0.00           H  
ATOM     65 HG11 VAL A 558      16.163 -15.865  14.736  1.00  0.00           H  
ATOM     66 HG12 VAL A 558      17.727 -15.034  14.562  1.00  0.00           H  
ATOM     67 HG13 VAL A 558      16.805 -14.886  16.077  1.00  0.00           H  
ATOM     68 HG21 VAL A 558      14.055 -14.607  14.712  1.00  0.00           H  
ATOM     69 HG22 VAL A 558      14.622 -13.627  16.085  1.00  0.00           H  
ATOM     70 HG23 VAL A 558      14.059 -12.831  14.597  1.00  0.00           H  
ATOM     71  H   VAL A 558      18.167 -13.012  13.297  1.00  0.00           H  
ATOM     72  HA  VAL A 558      16.133 -11.634  14.887  1.00  0.00           H  
ATOM     73  N   PHE A 559      16.968 -12.081  17.197  1.00 74.32           N  
ATOM     74  CA  PHE A 559      17.471 -12.244  18.562  1.00 74.10           C  
ATOM     75  C   PHE A 559      16.350 -11.872  19.540  1.00 78.11           C  
ATOM     76  O   PHE A 559      15.388 -11.200  19.154  1.00 77.73           O  
ATOM     77  CB  PHE A 559      18.773 -11.463  18.821  1.00  0.00           C  
ATOM     78  CG  PHE A 559      19.183 -11.742  20.279  1.00  0.00           C  
ATOM     79  CD1 PHE A 559      19.052 -10.713  21.227  1.00  0.00           C  
ATOM     80  CD2 PHE A 559      19.369 -13.072  20.747  1.00  0.00           C  
ATOM     81  CE1 PHE A 559      19.141 -11.019  22.597  1.00  0.00           C  
ATOM     82  CE2 PHE A 559      19.434 -13.381  22.118  1.00  0.00           C  
ATOM     83  CZ  PHE A 559      19.320 -12.338  23.053  1.00  0.00           C  
ATOM     84  HB2 PHE A 559      19.571 -11.816  18.174  1.00  0.00           H  
ATOM     85  HB3 PHE A 559      18.636 -10.395  18.647  1.00  0.00           H  
ATOM     86  HD1 PHE A 559      18.860  -9.680  20.930  1.00  0.00           H  
ATOM     87  HD2 PHE A 559      19.341 -13.909  20.069  1.00  0.00           H  
ATOM     88  HE1 PHE A 559      19.036 -10.201  23.279  1.00  0.00           H  
ATOM     89  HE2 PHE A 559      19.518 -14.419  22.425  1.00  0.00           H  
ATOM     90  HZ  PHE A 559      19.308 -12.529  24.113  1.00  0.00           H  
ATOM     91  H   PHE A 559      16.164 -11.480  17.084  1.00  0.00           H  
ATOM     92  HA  PHE A 559      17.691 -13.302  18.705  1.00  0.00           H  
ATOM     93  N   LEU A 560      16.456 -12.348  20.788  1.00 74.60           N  
ATOM     94  CA  LEU A 560      15.473 -12.112  21.846  1.00 73.83           C  
ATOM     95  C   LEU A 560      15.544 -10.647  22.309  1.00 77.33           C  
ATOM     96  O   LEU A 560      16.590 -10.191  22.803  1.00 77.11           O  
ATOM     97  CB  LEU A 560      15.727 -13.104  23.007  1.00 73.28           C  
ATOM     98  CG  LEU A 560      14.827 -13.065  24.240  1.00 77.03           C  
ATOM     99  CD1 LEU A 560      13.388 -13.473  23.910  1.00 77.31           C  
ATOM    100  CD2 LEU A 560      15.391 -13.949  25.326  1.00 77.34           C  
ATOM    101  H   LEU A 560      17.254 -12.910  21.048  1.00  0.00           H  
ATOM    102  HA  LEU A 560      14.478 -12.299  21.442  1.00  0.00           H  
ATOM    103  HB3 LEU A 560      16.767 -13.021  23.324  1.00  0.00           H  
ATOM    104  HB2 LEU A 560      15.741 -14.119  22.610  1.00  0.00           H  
ATOM    105  HG  LEU A 560      14.810 -12.041  24.613  1.00  0.00           H  
ATOM    106 HD11 LEU A 560      12.782 -13.432  24.815  1.00  0.00           H  
ATOM    107 HD12 LEU A 560      12.978 -12.790  23.166  1.00  0.00           H  
ATOM    108 HD13 LEU A 560      13.379 -14.488  23.514  1.00  0.00           H  
ATOM    109 HD21 LEU A 560      14.740 -13.912  26.200  1.00  0.00           H  
ATOM    110 HD22 LEU A 560      15.455 -14.975  24.964  1.00  0.00           H  
ATOM    111 HD23 LEU A 560      16.386 -13.599  25.600  1.00  0.00           H  
ATOM    112  N   ALA A 561      14.437  -9.904  22.087  1.00 72.51           N  
ATOM    113  CA  ALA A 561      14.353  -8.492  22.457  1.00 71.46           C  
ATOM    114  C   ALA A 561      13.533  -8.299  23.737  1.00 74.24           C  
ATOM    115  O   ALA A 561      12.714  -9.149  24.075  1.00 74.16           O  
ATOM    116  CB  ALA A 561      13.829  -7.593  21.322  1.00  0.00           C  
ATOM    117  HB1 ALA A 561      14.136  -8.005  20.360  1.00  0.00           H  
ATOM    118  HB2 ALA A 561      12.740  -7.549  21.366  1.00  0.00           H  
ATOM    119  HB3 ALA A 561      14.237  -6.589  21.434  1.00  0.00           H  
ATOM    120  H   ALA A 561      13.628 -10.322  21.650  1.00  0.00           H  
ATOM    121  HA  ALA A 561      15.368  -8.162  22.679  1.00  0.00           H  
ATOM    122  N   LEU A 562      13.769  -7.168  24.445  1.00 70.10           N  
ATOM    123  CA  LEU A 562      13.124  -6.782  25.712  1.00 68.85           C  
ATOM    124  C   LEU A 562      11.611  -6.618  25.526  1.00 73.77           C  
ATOM    125  O   LEU A 562      10.856  -6.852  26.463  1.00 74.43           O  
ATOM    126  CB  LEU A 562      13.743  -5.481  26.256  1.00  0.00           C  
ATOM    127  CG  LEU A 562      14.323  -4.401  25.311  1.00  0.00           C  
ATOM    128  CD1 LEU A 562      13.300  -3.922  24.283  1.00  0.00           C  
ATOM    129  CD2 LEU A 562      14.871  -3.219  26.110  1.00  0.00           C  
ATOM    130  HB2 LEU A 562      12.994  -4.933  26.827  1.00  0.00           H  
ATOM    131  HB3 LEU A 562      14.587  -5.722  26.903  1.00  0.00           H  
ATOM    132  HG  LEU A 562      15.219  -4.787  24.824  1.00  0.00           H  
ATOM    133 HD11 LEU A 562      13.754  -3.165  23.643  1.00  0.00           H  
ATOM    134 HD12 LEU A 562      12.975  -4.765  23.674  1.00  0.00           H  
ATOM    135 HD13 LEU A 562      12.441  -3.493  24.799  1.00  0.00           H  
ATOM    136 HD21 LEU A 562      15.274  -2.472  25.426  1.00  0.00           H  
ATOM    137 HD22 LEU A 562      14.069  -2.776  26.700  1.00  0.00           H  
ATOM    138 HD23 LEU A 562      15.662  -3.565  26.776  1.00  0.00           H  
ATOM    139  H   LEU A 562      14.444  -6.495  24.111  1.00  0.00           H  
ATOM    140  HA  LEU A 562      13.296  -7.575  26.440  1.00  0.00           H  
ATOM    141  N   ARG A 563      11.189  -6.238  24.297  1.00 70.21           N  
ATOM    142  CA  ARG A 563       9.811  -6.049  23.830  1.00 70.83           C  
ATOM    143  C   ARG A 563       8.950  -7.336  23.902  1.00 72.31           C  
ATOM    144  O   ARG A 563       7.723  -7.241  23.939  1.00 71.95           O  
ATOM    145  CB  ARG A 563       9.825  -5.574  22.365  1.00  0.00           C  
ATOM    146  CG  ARG A 563      10.134  -6.584  21.238  1.00  0.00           C  
ATOM    147  CD  ARG A 563      10.145  -6.097  19.789  1.00  0.00           C  
ATOM    148  NE  ARG A 563      10.453  -7.173  18.842  1.00  0.00           N  
ATOM    149  CZ  ARG A 563      11.695  -7.523  18.459  1.00  0.00           C  
ATOM    150  NH1 ARG A 563      12.766  -6.832  18.905  1.00  0.00           N  
ATOM    151  NH2 ARG A 563      11.837  -8.567  17.618  1.00  0.00           N1+
ATOM    152  HB2 ARG A 563       8.846  -5.173  22.103  1.00  0.00           H  
ATOM    153  HB3 ARG A 563      10.580  -4.797  22.242  1.00  0.00           H  
ATOM    154  HG2 ARG A 563      11.127  -7.008  21.391  1.00  0.00           H  
ATOM    155  HG3 ARG A 563       9.393  -7.383  21.252  1.00  0.00           H  
ATOM    156  HD2 ARG A 563       9.165  -5.694  19.534  1.00  0.00           H  
ATOM    157  HD3 ARG A 563      10.899  -5.318  19.673  1.00  0.00           H  
ATOM    158  HE  ARG A 563       9.653  -7.664  18.471  1.00  0.00           H  
ATOM    159 HH12 ARG A 563      13.696  -7.099  18.615  1.00  0.00           H  
ATOM    160 HH11 ARG A 563      12.638  -6.048  19.529  1.00  0.00           H  
ATOM    161 HH22 ARG A 563      12.758  -8.850  17.315  1.00  0.00           H  
ATOM    162 HH21 ARG A 563      11.022  -9.065  17.290  1.00  0.00           H  
ATOM    163  H   ARG A 563      11.862  -6.047  23.569  1.00  0.00           H  
ATOM    164  HA  ARG A 563       9.339  -5.280  24.441  1.00  0.00           H  
ATOM    165  N   GLU A 564       9.590  -8.524  23.840  1.00 66.42           N  
ATOM    166  CA  GLU A 564       8.916  -9.823  23.867  1.00 65.64           C  
ATOM    167  C   GLU A 564       8.259 -10.062  25.220  1.00 67.26           C  
ATOM    168  O   GLU A 564       8.882  -9.818  26.257  1.00 66.51           O  
ATOM    169  CB  GLU A 564       9.894 -10.969  23.547  1.00  0.00           C  
ATOM    170  CG  GLU A 564      10.444 -11.027  22.112  1.00  0.00           C  
ATOM    171  CD  GLU A 564       9.414 -11.208  21.002  1.00  0.00           C  
ATOM    172  OE1 GLU A 564       8.601 -12.153  21.107  1.00  0.00           O  
ATOM    173  OE2 GLU A 564       9.455 -10.386  20.062  1.00  0.00           O1-
ATOM    174  HB2 GLU A 564      10.767 -10.894  24.195  1.00  0.00           H  
ATOM    175  HB3 GLU A 564       9.400 -11.926  23.713  1.00  0.00           H  
ATOM    176  HG2 GLU A 564      10.969 -10.100  21.886  1.00  0.00           H  
ATOM    177  HG3 GLU A 564      11.133 -11.867  22.021  1.00  0.00           H  
ATOM    178  H   GLU A 564      10.597  -8.552  23.770  1.00  0.00           H  
ATOM    179  HA  GLU A 564       8.136  -9.818  23.106  1.00  0.00           H  
ATOM    180  N   HIS A 565       7.011 -10.558  25.199  1.00 62.55           N  
ATOM    181  CA  HIS A 565       6.214 -10.844  26.400  1.00 62.50           C  
ATOM    182  C   HIS A 565       6.999 -11.760  27.353  1.00 65.28           C  
ATOM    183  O   HIS A 565       7.057 -11.483  28.555  1.00 64.27           O  
ATOM    184  CB  HIS A 565       4.840 -11.448  26.055  1.00  0.00           C  
ATOM    185  CG  HIS A 565       4.189 -10.960  24.781  1.00  0.00           C  
ATOM    186  ND1 HIS A 565       4.265 -11.425  23.490  1.00  0.00           N  
ATOM    187  CD2 HIS A 565       3.371  -9.905  24.750  1.00  0.00           C  
ATOM    188  CE1 HIS A 565       3.473 -10.632  22.669  1.00  0.00           C  
ATOM    189  NE2 HIS A 565       2.952  -9.718  23.488  1.00  0.00           N  
ATOM    190  HB2 HIS A 565       4.935 -12.529  25.945  1.00  0.00           H  
ATOM    191  HB3 HIS A 565       4.133 -11.225  26.854  1.00  0.00           H  
ATOM    192  HD2 HIS A 565       3.167  -9.399  25.600  1.00  0.00           H  
ATOM    193  HE1 HIS A 565       3.408 -10.833  21.682  1.00  0.00           H  
ATOM    194  HE2 HIS A 565       2.279  -8.906  23.257  1.00  0.00           H  
ATOM    195  H   HIS A 565       6.562 -10.759  24.317  1.00  0.00           H  
ATOM    196  HA  HIS A 565       6.041  -9.899  26.916  1.00  0.00           H  
ATOM    197  N   THR A 566       7.639 -12.816  26.810  1.00 61.00           N  
ATOM    198  CA  THR A 566       8.423 -13.742  27.617  1.00 59.77           C  
ATOM    199  C   THR A 566       9.559 -13.013  28.324  1.00 65.14           C  
ATOM    200  O   THR A 566       9.804 -13.333  29.488  1.00 65.64           O  
ATOM    201  CB  THR A 566       8.934 -14.955  26.818  1.00  0.00           C  
ATOM    202  OG1 THR A 566      10.099 -14.572  26.081  1.00  0.00           O  
ATOM    203  CG2 THR A 566       7.896 -15.521  25.841  1.00  0.00           C  
ATOM    204  HB  THR A 566       9.160 -15.773  27.502  1.00  0.00           H  
ATOM    205  HG1 THR A 566      10.424 -15.323  25.580  1.00  0.00           H  
ATOM    206 HG21 THR A 566       8.322 -16.374  25.311  1.00  0.00           H  
ATOM    207 HG22 THR A 566       7.013 -15.842  26.393  1.00  0.00           H  
ATOM    208 HG23 THR A 566       7.615 -14.751  25.122  1.00  0.00           H  
ATOM    209  H   THR A 566       7.583 -12.984  25.816  1.00  0.00           H  
ATOM    210  HA  THR A 566       7.761 -14.127  28.392  1.00  0.00           H  
ATOM    211  N   SER A 567      10.205 -12.006  27.680  1.00 62.03           N  
ATOM    212  CA  SER A 567      11.302 -11.298  28.365  1.00 61.59           C  
ATOM    213  C   SER A 567      10.784 -10.184  29.267  1.00 65.38           C  
ATOM    214  O   SER A 567      11.483  -9.827  30.212  1.00 65.73           O  
ATOM    215  CB  SER A 567      12.375 -10.782  27.408  1.00 64.31           C  
ATOM    216  OG  SER A 567      11.879 -10.402  26.141  1.00 74.73           O  
ATOM    217  H   SER A 567       9.932 -11.750  26.742  1.00  0.00           H  
ATOM    218  HA  SER A 567      11.787 -12.027  29.015  1.00  0.00           H  
ATOM    219  HB3 SER A 567      13.143 -11.545  27.281  1.00  0.00           H  
ATOM    220  HB2 SER A 567      12.889  -9.936  27.864  1.00  0.00           H  
ATOM    221  HG  SER A 567      12.559  -9.924  25.661  1.00  0.00           H  
ATOM    222  N   TRP A 568       9.551  -9.686  29.029  1.00 61.22           N  
ATOM    223  CA  TRP A 568       8.920  -8.674  29.887  1.00 60.67           C  
ATOM    224  C   TRP A 568       8.608  -9.364  31.227  1.00 66.18           C  
ATOM    225  O   TRP A 568       8.983  -8.841  32.278  1.00 65.04           O  
ATOM    226  CB  TRP A 568       7.685  -8.040  29.221  1.00  0.00           C  
ATOM    227  CG  TRP A 568       6.992  -6.942  29.969  1.00  0.00           C  
ATOM    228  CD1 TRP A 568       5.815  -7.064  30.623  1.00  0.00           C  
ATOM    229  CD2 TRP A 568       7.418  -5.557  30.149  1.00  0.00           C  
ATOM    230  NE1 TRP A 568       5.482  -5.848  31.188  1.00  0.00           N  
ATOM    231  CE2 TRP A 568       6.433  -4.884  30.926  1.00  0.00           C  
ATOM    232  CE3 TRP A 568       8.536  -4.802  29.741  1.00  0.00           C  
ATOM    233  CZ2 TRP A 568       6.546  -3.529  31.272  1.00  0.00           C  
ATOM    234  CZ3 TRP A 568       8.661  -3.442  30.078  1.00  0.00           C  
ATOM    235  CH2 TRP A 568       7.669  -2.804  30.842  1.00  0.00           C  
ATOM    236  HB2 TRP A 568       7.971  -7.604  28.264  1.00  0.00           H  
ATOM    237  HB3 TRP A 568       6.926  -8.805  29.059  1.00  0.00           H  
ATOM    238  HD1 TRP A 568       5.301  -8.013  30.636  1.00  0.00           H  
ATOM    239  HE1 TRP A 568       4.627  -5.754  31.717  1.00  0.00           H  
ATOM    240  HE3 TRP A 568       9.317  -5.266  29.157  1.00  0.00           H  
ATOM    241  HZ2 TRP A 568       5.775  -3.057  31.863  1.00  0.00           H  
ATOM    242  HZ3 TRP A 568       9.525  -2.882  29.750  1.00  0.00           H  
ATOM    243  HH2 TRP A 568       7.768  -1.759  31.098  1.00  0.00           H  
ATOM    244  H   TRP A 568       9.021 -10.009  28.232  1.00  0.00           H  
ATOM    245  HA  TRP A 568       9.648  -7.885  30.073  1.00  0.00           H  
ATOM    246  N   VAL A 569       7.980 -10.572  31.171  1.00 64.20           N  
ATOM    247  CA  VAL A 569       7.643 -11.394  32.344  1.00 63.49           C  
ATOM    248  C   VAL A 569       8.933 -11.692  33.129  1.00 67.50           C  
ATOM    249  O   VAL A 569       8.998 -11.402  34.327  1.00 67.37           O  
ATOM    250  CB  VAL A 569       6.899 -12.684  31.951  1.00  0.00           C  
ATOM    251  CG1 VAL A 569       5.927 -12.371  30.811  1.00  0.00           C  
ATOM    252  CG2 VAL A 569       7.857 -13.792  31.496  1.00  0.00           C  
ATOM    253  HB  VAL A 569       6.356 -13.068  32.815  1.00  0.00           H  
ATOM    254 HG11 VAL A 569       5.396 -13.279  30.527  1.00  0.00           H  
ATOM    255 HG12 VAL A 569       5.210 -11.619  31.140  1.00  0.00           H  
ATOM    256 HG13 VAL A 569       6.483 -11.992  29.953  1.00  0.00           H  
ATOM    257 HG21 VAL A 569       7.285 -14.681  31.230  1.00  0.00           H  
ATOM    258 HG22 VAL A 569       8.423 -13.451  30.629  1.00  0.00           H  
ATOM    259 HG23 VAL A 569       8.546 -14.033  32.306  1.00  0.00           H  
ATOM    260  H   VAL A 569       7.712 -10.961  30.278  1.00  0.00           H  
ATOM    261  HA  VAL A 569       6.986 -10.809  32.987  1.00  0.00           H  
ATOM    262  N   LEU A 570       9.956 -12.213  32.432  1.00 63.66           N  
ATOM    263  CA  LEU A 570      11.254 -12.573  32.997  1.00 63.66           C  
ATOM    264  C   LEU A 570      11.926 -11.413  33.750  1.00 66.76           C  
ATOM    265  O   LEU A 570      12.395 -11.631  34.874  1.00 66.77           O  
ATOM    266  CB  LEU A 570      12.191 -13.084  31.886  1.00  0.00           C  
ATOM    267  CG  LEU A 570      11.570 -14.533  31.560  1.00  0.00           C  
ATOM    268  CD1 LEU A 570      11.809 -15.287  30.238  1.00  0.00           C  
ATOM    269  CD2 LEU A 570      11.587 -15.593  32.703  1.00  0.00           C  
ATOM    270  HB2 LEU A 570      11.997 -12.399  31.072  1.00  0.00           H  
ATOM    271  HB3 LEU A 570      13.122 -13.500  32.159  1.00  0.00           H  
ATOM    272  HG  LEU A 570      10.511 -14.375  31.472  1.00  0.00           H  
ATOM    273 HD11 LEU A 570      12.218 -16.301  30.333  1.00  0.00           H  
ATOM    274 HD12 LEU A 570      10.813 -15.593  29.962  1.00  0.00           H  
ATOM    275 HD13 LEU A 570      12.214 -14.758  29.380  1.00  0.00           H  
ATOM    276 HD21 LEU A 570      11.042 -16.506  32.419  1.00  0.00           H  
ATOM    277 HD22 LEU A 570      12.596 -15.861  32.998  1.00  0.00           H  
ATOM    278 HD23 LEU A 570      11.034 -15.330  33.589  1.00  0.00           H  
ATOM    279  H   LEU A 570       9.858 -12.383  31.441  1.00  0.00           H  
ATOM    280  HA  LEU A 570      11.098 -13.387  33.705  1.00  0.00           H  
ATOM    281  N   LEU A 571      11.962 -10.197  33.150  1.00 62.03           N  
ATOM    282  CA  LEU A 571      12.602  -9.013  33.746  1.00 61.71           C  
ATOM    283  C   LEU A 571      11.718  -8.431  34.879  1.00 67.27           C  
ATOM    284  O   LEU A 571      12.276  -7.988  35.879  1.00 67.67           O  
ATOM    285  CB  LEU A 571      12.978  -7.976  32.671  1.00  0.00           C  
ATOM    286  CG  LEU A 571      13.686  -6.649  33.036  1.00  0.00           C  
ATOM    287  CD1 LEU A 571      15.067  -6.879  33.646  1.00  0.00           C  
ATOM    288  CD2 LEU A 571      13.786  -5.735  31.815  1.00  0.00           C  
ATOM    289  HB2 LEU A 571      13.659  -8.429  31.951  1.00  0.00           H  
ATOM    290  HB3 LEU A 571      12.076  -7.642  32.157  1.00  0.00           H  
ATOM    291  HG  LEU A 571      13.051  -6.070  33.707  1.00  0.00           H  
ATOM    292 HD11 LEU A 571      15.524  -5.919  33.885  1.00  0.00           H  
ATOM    293 HD12 LEU A 571      14.969  -7.471  34.555  1.00  0.00           H  
ATOM    294 HD13 LEU A 571      15.695  -7.412  32.932  1.00  0.00           H  
ATOM    295 HD21 LEU A 571      14.287  -4.808  32.094  1.00  0.00           H  
ATOM    296 HD22 LEU A 571      14.358  -6.234  31.033  1.00  0.00           H  
ATOM    297 HD23 LEU A 571      12.786  -5.509  31.446  1.00  0.00           H  
ATOM    298  H   LEU A 571      11.534 -10.068  32.244  1.00  0.00           H  
ATOM    299  HA  LEU A 571      13.532  -9.349  34.206  1.00  0.00           H  
ATOM    300  N   ALA A 572      10.360  -8.451  34.732  1.00 63.80           N  
ATOM    301  CA  ALA A 572       9.398  -8.007  35.747  1.00 63.40           C  
ATOM    302  C   ALA A 572       9.532  -8.872  37.015  1.00 68.90           C  
ATOM    303  O   ALA A 572       9.507  -8.353  38.137  1.00 69.26           O  
ATOM    304  CB  ALA A 572       7.990  -8.099  35.199  1.00 64.33           C  
ATOM    305  H   ALA A 572       9.950  -8.790  33.874  1.00  0.00           H  
ATOM    306  HA  ALA A 572       9.610  -6.969  36.004  1.00  0.00           H  
ATOM    307  HB1 ALA A 572       7.282  -7.768  35.958  1.00  0.00           H  
ATOM    308  HB2 ALA A 572       7.900  -7.464  34.318  1.00  0.00           H  
ATOM    309  HB3 ALA A 572       7.773  -9.132  34.926  1.00  0.00           H  
ATOM    310  N   ALA A 573       9.713 -10.187  36.815  1.00 65.34           N  
ATOM    311  CA  ALA A 573       9.916 -11.190  37.847  1.00 65.97           C  
ATOM    312  C   ALA A 573      11.281 -11.012  38.536  1.00 70.52           C  
ATOM    313  O   ALA A 573      11.395 -11.286  39.734  1.00 70.37           O  
ATOM    314  CB  ALA A 573       9.816 -12.583  37.198  1.00  0.00           C  
ATOM    315  HB1 ALA A 573       9.071 -12.560  36.402  1.00  0.00           H  
ATOM    316  HB2 ALA A 573      10.784 -12.861  36.782  1.00  0.00           H  
ATOM    317  HB3 ALA A 573       9.520 -13.314  37.950  1.00  0.00           H  
ATOM    318  H   ALA A 573       9.716 -10.559  35.876  1.00  0.00           H  
ATOM    319  HA  ALA A 573       9.128 -11.092  38.594  1.00  0.00           H  
ATOM    320  N   ASN A 574      12.306 -10.559  37.784  1.00 67.00           N  
ATOM    321  CA  ASN A 574      13.658 -10.335  38.305  1.00 67.30           C  
ATOM    322  C   ASN A 574      13.729  -9.067  39.153  1.00 71.64           C  
ATOM    323  O   ASN A 574      14.462  -9.042  40.135  1.00 72.23           O  
ATOM    324  CB  ASN A 574      14.684 -10.261  37.158  1.00  0.00           C  
ATOM    325  CG  ASN A 574      15.387  -9.083  36.505  1.00  0.00           C  
ATOM    326  OD1 ASN A 574      16.079  -9.411  35.419  1.00  0.00           O  
ATOM    327  ND2 ASN A 574      15.354  -7.947  36.945  1.00  0.00           N  
ATOM    328  HB2 ASN A 574      15.496 -10.853  37.562  1.00  0.00           H  
ATOM    329  HB3 ASN A 574      14.311 -10.898  36.359  1.00  0.00           H  
ATOM    330 HD22 ASN A 574      15.843  -7.205  36.465  1.00  0.00           H  
ATOM    331 HD21 ASN A 574      14.838  -7.748  37.790  1.00  0.00           H  
ATOM    332  H   ASN A 574      12.163 -10.355  36.805  1.00  0.00           H  
ATOM    333  HA  ASN A 574      13.920 -11.181  38.940  1.00  0.00           H  
ATOM    334  N   THR A 575      12.982  -8.025  38.772  1.00 68.68           N  
ATOM    335  CA  THR A 575      12.902  -6.766  39.499  1.00 70.25           C  
ATOM    336  C   THR A 575      12.278  -7.005  40.854  1.00 73.75           C  
ATOM    337  O   THR A 575      12.786  -6.490  41.848  1.00 72.94           O  
ATOM    338  CB  THR A 575      12.112  -5.719  38.693  1.00  0.00           C  
ATOM    339  OG1 THR A 575      10.711  -5.929  38.901  1.00  0.00           O  
ATOM    340  CG2 THR A 575      12.399  -5.765  37.187  1.00  0.00           C  
ATOM    341  HB  THR A 575      12.404  -4.718  39.011  1.00  0.00           H  
ATOM    342  HG1 THR A 575      10.468  -6.802  38.585  1.00  0.00           H  
ATOM    343 HG21 THR A 575      11.810  -5.002  36.680  1.00  0.00           H  
ATOM    344 HG22 THR A 575      13.459  -5.580  37.013  1.00  0.00           H  
ATOM    345 HG23 THR A 575      12.134  -6.748  36.796  1.00  0.00           H  
ATOM    346  H   THR A 575      12.426  -8.083  37.931  1.00  0.00           H  
ATOM    347  HA  THR A 575      13.915  -6.391  39.649  1.00  0.00           H  
ATOM    348  N   LEU A 576      11.192  -7.819  40.900  1.00 70.63           N  
ATOM    349  CA  LEU A 576      10.512  -8.194  42.139  1.00 70.30           C  
ATOM    350  C   LEU A 576      11.461  -9.012  42.975  1.00 73.21           C  
ATOM    351  O   LEU A 576      11.607  -8.759  44.168  1.00 73.63           O  
ATOM    352  CB  LEU A 576       9.224  -8.970  41.859  1.00 70.49           C  
ATOM    353  CG  LEU A 576       8.337  -9.277  43.088  1.00 76.18           C  
ATOM    354  CD1 LEU A 576       7.776  -8.000  43.725  1.00 76.80           C  
ATOM    355  CD2 LEU A 576       7.196 -10.245  42.719  1.00 77.51           C  
ATOM    356  H   LEU A 576      10.811  -8.201  40.046  1.00  0.00           H  
ATOM    357  HA  LEU A 576      10.260  -7.286  42.686  1.00  0.00           H  
ATOM    358  HB3 LEU A 576       9.469  -9.902  41.351  1.00  0.00           H  
ATOM    359  HB2 LEU A 576       8.635  -8.433  41.116  1.00  0.00           H  
ATOM    360  HG  LEU A 576       8.962  -9.771  43.832  1.00  0.00           H  
ATOM    361 HD11 LEU A 576       7.159  -8.263  44.584  1.00  0.00           H  
ATOM    362 HD12 LEU A 576       8.599  -7.364  44.050  1.00  0.00           H  
ATOM    363 HD13 LEU A 576       7.170  -7.464  42.994  1.00  0.00           H  
ATOM    364 HD21 LEU A 576       6.588 -10.444  43.601  1.00  0.00           H  
ATOM    365 HD22 LEU A 576       6.575  -9.796  41.944  1.00  0.00           H  
ATOM    366 HD23 LEU A 576       7.617 -11.180  42.350  1.00  0.00           H  
ATOM    367  N   LEU A 577      12.148  -9.935  42.316  1.00 68.49           N  
ATOM    368  CA  LEU A 577      13.144 -10.791  42.929  1.00 67.77           C  
ATOM    369  C   LEU A 577      14.248 -10.026  43.621  1.00 70.18           C  
ATOM    370  O   LEU A 577      14.512 -10.275  44.797  1.00 70.85           O  
ATOM    371  CB  LEU A 577      13.755 -11.713  41.857  1.00  0.00           C  
ATOM    372  CG  LEU A 577      13.148 -13.102  41.540  1.00  0.00           C  
ATOM    373  CD1 LEU A 577      13.921 -13.834  40.445  1.00  0.00           C  
ATOM    374  CD2 LEU A 577      13.070 -13.960  42.803  1.00  0.00           C  
ATOM    375  HB2 LEU A 577      13.737 -11.209  40.891  1.00  0.00           H  
ATOM    376  HB3 LEU A 577      14.785 -11.949  42.125  1.00  0.00           H  
ATOM    377  HG  LEU A 577      12.098 -12.988  41.272  1.00  0.00           H  
ATOM    378 HD11 LEU A 577      13.458 -14.803  40.259  1.00  0.00           H  
ATOM    379 HD12 LEU A 577      13.905 -13.241  39.531  1.00  0.00           H  
ATOM    380 HD13 LEU A 577      14.953 -13.981  40.764  1.00  0.00           H  
ATOM    381 HD21 LEU A 577      12.641 -14.931  42.557  1.00  0.00           H  
ATOM    382 HD22 LEU A 577      14.071 -14.098  43.212  1.00  0.00           H  
ATOM    383 HD23 LEU A 577      12.442 -13.462  43.542  1.00  0.00           H  
ATOM    384  H   LEU A 577      11.990 -10.073  41.328  1.00  0.00           H  
ATOM    385  HA  LEU A 577      12.646 -11.415  43.671  1.00  0.00           H  
ATOM    386  N   LEU A 578      14.870  -9.068  42.911  1.00 65.52           N  
ATOM    387  CA  LEU A 578      15.942  -8.207  43.440  1.00 65.35           C  
ATOM    388  C   LEU A 578      15.403  -7.399  44.640  1.00 72.81           C  
ATOM    389  O   LEU A 578      16.080  -7.328  45.670  1.00 74.77           O  
ATOM    390  CB  LEU A 578      16.514  -7.298  42.336  1.00  0.00           C  
ATOM    391  CG  LEU A 578      17.671  -6.308  42.618  1.00  0.00           C  
ATOM    392  CD1 LEU A 578      18.954  -7.023  43.035  1.00  0.00           C  
ATOM    393  CD2 LEU A 578      17.927  -5.414  41.405  1.00  0.00           C  
ATOM    394  HB2 LEU A 578      16.907  -7.913  41.526  1.00  0.00           H  
ATOM    395  HB3 LEU A 578      15.725  -6.652  41.951  1.00  0.00           H  
ATOM    396  HG  LEU A 578      17.358  -5.589  43.375  1.00  0.00           H  
ATOM    397 HD11 LEU A 578      19.736  -6.287  43.222  1.00  0.00           H  
ATOM    398 HD12 LEU A 578      18.772  -7.598  43.943  1.00  0.00           H  
ATOM    399 HD13 LEU A 578      19.272  -7.695  42.238  1.00  0.00           H  
ATOM    400 HD21 LEU A 578      18.743  -4.727  41.626  1.00  0.00           H  
ATOM    401 HD22 LEU A 578      18.194  -6.032  40.548  1.00  0.00           H  
ATOM    402 HD23 LEU A 578      17.026  -4.846  41.176  1.00  0.00           H  
ATOM    403  H   LEU A 578      14.609  -8.902  41.949  1.00  0.00           H  
ATOM    404  HA  LEU A 578      16.746  -8.850  43.799  1.00  0.00           H  
ATOM    405  N   LEU A 579      14.181  -6.833  44.513  1.00 68.55           N  
ATOM    406  CA  LEU A 579      13.538  -6.029  45.551  1.00 68.97           C  
ATOM    407  C   LEU A 579      13.270  -6.831  46.813  1.00 71.97           C  
ATOM    408  O   LEU A 579      13.621  -6.366  47.902  1.00 72.48           O  
ATOM    409  CB  LEU A 579      12.236  -5.390  45.051  1.00 69.39           C  
ATOM    410  CG  LEU A 579      12.398  -4.173  44.130  1.00 74.41           C  
ATOM    411  CD1 LEU A 579      11.046  -3.644  43.686  1.00 75.74           C  
ATOM    412  CD2 LEU A 579      13.202  -3.070  44.789  1.00 75.53           C  
ATOM    413  H   LEU A 579      13.654  -6.955  43.660  1.00  0.00           H  
ATOM    414  HA  LEU A 579      14.222  -5.222  45.813  1.00  0.00           H  
ATOM    415  HB3 LEU A 579      11.619  -5.114  45.906  1.00  0.00           H  
ATOM    416  HB2 LEU A 579      11.635  -6.146  44.546  1.00  0.00           H  
ATOM    417  HG  LEU A 579      12.939  -4.496  43.241  1.00  0.00           H  
ATOM    418 HD11 LEU A 579      11.189  -2.782  43.034  1.00  0.00           H  
ATOM    419 HD12 LEU A 579      10.510  -4.424  43.144  1.00  0.00           H  
ATOM    420 HD13 LEU A 579      10.467  -3.346  44.560  1.00  0.00           H  
ATOM    421 HD21 LEU A 579      13.293  -2.227  44.104  1.00  0.00           H  
ATOM    422 HD22 LEU A 579      12.697  -2.745  45.698  1.00  0.00           H  
ATOM    423 HD23 LEU A 579      14.195  -3.443  45.039  1.00  0.00           H  
ATOM    424  N   LEU A 580      12.680  -8.036  46.669  1.00 66.70           N  
ATOM    425  CA  LEU A 580      12.379  -8.928  47.797  1.00 65.79           C  
ATOM    426  C   LEU A 580      13.717  -9.397  48.423  1.00 67.69           C  
ATOM    427  O   LEU A 580      13.839  -9.395  49.648  1.00 66.57           O  
ATOM    428  CB  LEU A 580      11.458 -10.093  47.390  1.00  0.00           C  
ATOM    429  CG  LEU A 580      10.002  -9.851  46.922  1.00  0.00           C  
ATOM    430  CD1 LEU A 580       9.323 -11.137  46.456  1.00  0.00           C  
ATOM    431  CD2 LEU A 580       9.182  -9.184  48.026  1.00  0.00           C  
ATOM    432  HB2 LEU A 580      11.900 -10.631  46.552  1.00  0.00           H  
ATOM    433  HB3 LEU A 580      11.336 -10.772  48.234  1.00  0.00           H  
ATOM    434  HG  LEU A 580       9.993  -9.094  46.137  1.00  0.00           H  
ATOM    435 HD11 LEU A 580       8.304 -10.916  46.138  1.00  0.00           H  
ATOM    436 HD12 LEU A 580       9.880 -11.560  45.621  1.00  0.00           H  
ATOM    437 HD13 LEU A 580       9.299 -11.853  47.277  1.00  0.00           H  
ATOM    438 HD21 LEU A 580       8.162  -9.023  47.676  1.00  0.00           H  
ATOM    439 HD22 LEU A 580       9.166  -9.826  48.907  1.00  0.00           H  
ATOM    440 HD23 LEU A 580       9.632  -8.225  48.285  1.00  0.00           H  
ATOM    441  H   LEU A 580      12.422  -8.365  45.750  1.00  0.00           H  
ATOM    442  HA  LEU A 580      11.853  -8.340  48.549  1.00  0.00           H  
ATOM    443  N   LEU A 581      14.727  -9.719  47.587  1.00 64.67           N  
ATOM    444  CA  LEU A 581      16.061 -10.148  48.051  1.00 65.54           C  
ATOM    445  C   LEU A 581      16.745  -9.036  48.873  1.00 71.40           C  
ATOM    446  O   LEU A 581      17.268  -9.323  49.949  1.00 71.55           O  
ATOM    447  CB  LEU A 581      16.941 -10.601  46.872  1.00  0.00           C  
ATOM    448  CG  LEU A 581      16.960 -12.073  46.391  1.00  0.00           C  
ATOM    449  CD1 LEU A 581      17.251 -12.190  44.897  1.00  0.00           C  
ATOM    450  CD2 LEU A 581      17.967 -12.893  47.198  1.00  0.00           C  
ATOM    451  HB2 LEU A 581      16.658 -10.052  45.974  1.00  0.00           H  
ATOM    452  HB3 LEU A 581      17.988 -10.404  47.102  1.00  0.00           H  
ATOM    453  HG  LEU A 581      16.014 -12.551  46.647  1.00  0.00           H  
ATOM    454 HD11 LEU A 581      17.254 -13.241  44.608  1.00  0.00           H  
ATOM    455 HD12 LEU A 581      16.483 -11.660  44.334  1.00  0.00           H  
ATOM    456 HD13 LEU A 581      18.226 -11.752  44.681  1.00  0.00           H  
ATOM    457 HD21 LEU A 581      17.963 -13.924  46.844  1.00  0.00           H  
ATOM    458 HD22 LEU A 581      18.963 -12.470  47.073  1.00  0.00           H  
ATOM    459 HD23 LEU A 581      17.692 -12.871  48.252  1.00  0.00           H  
ATOM    460  H   LEU A 581      14.590  -9.673  46.587  1.00  0.00           H  
ATOM    461  HA  LEU A 581      15.922 -11.006  48.708  1.00  0.00           H  
ATOM    462  N   LEU A 582      16.702  -7.784  48.394  1.00 68.55           N  
ATOM    463  CA  LEU A 582      17.285  -6.661  49.125  1.00 69.89           C  
ATOM    464  C   LEU A 582      16.483  -6.366  50.408  1.00 74.19           C  
ATOM    465  O   LEU A 582      17.079  -5.976  51.418  1.00 74.24           O  
ATOM    466  CB  LEU A 582      17.407  -5.424  48.234  1.00 70.20           C  
ATOM    467  CG  LEU A 582      18.483  -5.545  47.139  1.00 75.78           C  
ATOM    468  CD1 LEU A 582      18.276  -4.535  46.066  1.00 76.60           C  
ATOM    469  CD2 LEU A 582      19.894  -5.422  47.693  1.00 79.70           C  
ATOM    470  H   LEU A 582      16.258  -7.598  47.506  1.00  0.00           H  
ATOM    471  HA  LEU A 582      18.292  -6.951  49.425  1.00  0.00           H  
ATOM    472  HB3 LEU A 582      17.618  -4.552  48.853  1.00  0.00           H  
ATOM    473  HB2 LEU A 582      16.442  -5.215  47.771  1.00  0.00           H  
ATOM    474  HG  LEU A 582      18.388  -6.533  46.688  1.00  0.00           H  
ATOM    475 HD11 LEU A 582      19.051  -4.646  45.308  1.00  0.00           H  
ATOM    476 HD12 LEU A 582      17.298  -4.685  45.609  1.00  0.00           H  
ATOM    477 HD13 LEU A 582      18.327  -3.534  46.494  1.00  0.00           H  
ATOM    478 HD21 LEU A 582      20.614  -5.514  46.880  1.00  0.00           H  
ATOM    479 HD22 LEU A 582      20.013  -4.451  48.174  1.00  0.00           H  
ATOM    480 HD23 LEU A 582      20.068  -6.212  48.423  1.00  0.00           H  
ATOM    481  N   GLY A 583      15.153  -6.619  50.385  1.00 70.68           N  
ATOM    482  CA  GLY A 583      14.271  -6.470  51.544  1.00 71.50           C  
ATOM    483  C   GLY A 583      14.677  -7.473  52.620  1.00 76.21           C  
ATOM    484  O   GLY A 583      14.851  -7.092  53.779  1.00 76.40           O  
ATOM    485  HA3 GLY A 583      13.214  -6.599  51.267  1.00  0.00           H  
ATOM    486  H   GLY A 583      14.713  -6.931  49.531  1.00  0.00           H  
ATOM    487  HA2 GLY A 583      14.400  -5.465  51.946  1.00  0.00           H  
ATOM    488  N   THR A 584      14.823  -8.754  52.219  1.00 72.90           N  
ATOM    489  CA  THR A 584      15.234  -9.880  53.067  1.00 73.37           C  
ATOM    490  C   THR A 584      16.623  -9.588  53.673  1.00 77.11           C  
ATOM    491  O   THR A 584      16.778  -9.664  54.891  1.00 78.15           O  
ATOM    492  CB  THR A 584      15.201 -11.205  52.283  1.00  0.00           C  
ATOM    493  OG1 THR A 584      13.840 -11.544  51.996  1.00  0.00           O  
ATOM    494  CG2 THR A 584      15.853 -12.373  53.034  1.00  0.00           C  
ATOM    495  HB  THR A 584      15.776 -11.098  51.363  1.00  0.00           H  
ATOM    496  HG1 THR A 584      13.525 -11.011  51.262  1.00  0.00           H  
ATOM    497 HG21 THR A 584      15.795 -13.275  52.425  1.00  0.00           H  
ATOM    498 HG22 THR A 584      16.898 -12.138  53.235  1.00  0.00           H  
ATOM    499 HG23 THR A 584      15.330 -12.537  53.976  1.00  0.00           H  
ATOM    500  H   THR A 584      14.644  -9.006  51.257  1.00  0.00           H  
ATOM    501  HA  THR A 584      14.521  -9.959  53.887  1.00  0.00           H  
ATOM    502  N   ALA A 585      17.601  -9.213  52.825  1.00 72.59           N  
ATOM    503  CA  ALA A 585      18.979  -8.872  53.205  1.00 73.08           C  
ATOM    504  C   ALA A 585      18.990  -7.771  54.276  1.00 78.88           C  
ATOM    505  O   ALA A 585      19.704  -7.906  55.269  1.00 79.92           O  
ATOM    506  CB  ALA A 585      19.779  -8.452  51.958  1.00  0.00           C  
ATOM    507  HB1 ALA A 585      19.596  -9.163  51.152  1.00  0.00           H  
ATOM    508  HB2 ALA A 585      19.465  -7.457  51.642  1.00  0.00           H  
ATOM    509  HB3 ALA A 585      20.843  -8.438  52.196  1.00  0.00           H  
ATOM    510  H   ALA A 585      17.413  -9.148  51.835  1.00  0.00           H  
ATOM    511  HA  ALA A 585      19.447  -9.762  53.626  1.00  0.00           H  
ATOM    512  N   GLY A 586      18.198  -6.703  54.084  1.00 75.25           N  
ATOM    513  CA  GLY A 586      18.159  -5.601  55.031  1.00 76.53           C  
ATOM    514  C   GLY A 586      17.632  -6.041  56.391  1.00 81.36           C  
ATOM    515  O   GLY A 586      18.229  -5.667  57.399  1.00 82.54           O  
ATOM    516  HA3 GLY A 586      17.577  -4.749  54.651  1.00  0.00           H  
ATOM    517  H   GLY A 586      17.609  -6.652  53.265  1.00  0.00           H  
ATOM    518  HA2 GLY A 586      19.184  -5.258  55.174  1.00  0.00           H  
ATOM    519  N   LEU A 587      16.546  -6.843  56.420  1.00 77.36           N  
ATOM    520  CA  LEU A 587      15.947  -7.364  57.653  1.00 78.31           C  
ATOM    521  C   LEU A 587      16.992  -8.233  58.370  1.00 86.23           C  
ATOM    522  O   LEU A 587      17.205  -8.066  59.567  1.00 87.98           O  
ATOM    523  CB  LEU A 587      14.631  -8.113  57.369  1.00  0.00           C  
ATOM    524  CG  LEU A 587      13.424  -7.407  56.704  1.00  0.00           C  
ATOM    525  CD1 LEU A 587      12.575  -8.371  55.877  1.00  0.00           C  
ATOM    526  CD2 LEU A 587      12.563  -6.704  57.754  1.00  0.00           C  
ATOM    527  HB2 LEU A 587      14.827  -8.951  56.700  1.00  0.00           H  
ATOM    528  HB3 LEU A 587      14.215  -8.485  58.305  1.00  0.00           H  
ATOM    529  HG  LEU A 587      13.778  -6.574  56.098  1.00  0.00           H  
ATOM    530 HD11 LEU A 587      11.741  -7.830  55.431  1.00  0.00           H  
ATOM    531 HD12 LEU A 587      13.187  -8.808  55.088  1.00  0.00           H  
ATOM    532 HD13 LEU A 587      12.192  -9.162  56.521  1.00  0.00           H  
ATOM    533 HD21 LEU A 587      11.720  -6.215  57.265  1.00  0.00           H  
ATOM    534 HD22 LEU A 587      12.192  -7.436  58.470  1.00  0.00           H  
ATOM    535 HD23 LEU A 587      13.163  -5.957  58.275  1.00  0.00           H  
ATOM    536  H   LEU A 587      16.098  -7.118  55.558  1.00  0.00           H  
ATOM    537  HA  LEU A 587      15.717  -6.516  58.298  1.00  0.00           H  
ATOM    538  N   PHE A 588      17.698  -9.092  57.620  1.00 84.13           N  
ATOM    539  CA  PHE A 588      18.770  -9.947  58.136  1.00 85.17           C  
ATOM    540  C   PHE A 588      19.872  -9.107  58.778  1.00 90.80           C  
ATOM    541  O   PHE A 588      20.303  -9.425  59.885  1.00 92.29           O  
ATOM    542  CB  PHE A 588      19.334 -10.823  57.009  1.00 85.86           C  
ATOM    543  CG  PHE A 588      18.771 -12.223  57.021  1.00 87.71           C  
ATOM    544  CD1 PHE A 588      19.556 -13.301  57.412  1.00 93.16           C  
ATOM    545  CD2 PHE A 588      17.445 -12.461  56.671  1.00 89.16           C  
ATOM    546  CE1 PHE A 588      19.028 -14.599  57.439  1.00 94.40           C  
ATOM    547  CE2 PHE A 588      16.917 -13.754  56.706  1.00 92.48           C  
ATOM    548  CZ  PHE A 588      17.712 -14.814  57.081  1.00 92.02           C  
ATOM    549  H   PHE A 588      17.503  -9.179  56.633  1.00  0.00           H  
ATOM    550  HA  PHE A 588      18.349 -10.601  58.900  1.00  0.00           H  
ATOM    551  HB3 PHE A 588      20.420 -10.868  57.094  1.00  0.00           H  
ATOM    552  HB2 PHE A 588      19.123 -10.356  56.047  1.00  0.00           H  
ATOM    553  HD1 PHE A 588      20.585 -13.144  57.699  1.00  0.00           H  
ATOM    554  HD2 PHE A 588      16.811 -11.641  56.368  1.00  0.00           H  
ATOM    555  HE1 PHE A 588      19.650 -15.429  57.739  1.00  0.00           H  
ATOM    556  HE2 PHE A 588      15.884 -13.923  56.439  1.00  0.00           H  
ATOM    557  HZ  PHE A 588      17.305 -15.814  57.095  1.00  0.00           H  
ATOM    558  N   ALA A 589      20.267  -8.002  58.117  1.00 87.14           N  
ATOM    559  CA  ALA A 589      21.296  -7.072  58.588  1.00 88.16           C  
ATOM    560  C   ALA A 589      20.776  -6.275  59.812  1.00 93.62           C  
ATOM    561  O   ALA A 589      21.517  -6.128  60.782  1.00 95.13           O  
ATOM    562  CB  ALA A 589      21.782  -6.164  57.443  1.00  0.00           C  
ATOM    563  HB1 ALA A 589      21.821  -6.736  56.516  1.00  0.00           H  
ATOM    564  HB2 ALA A 589      21.093  -5.328  57.325  1.00  0.00           H  
ATOM    565  HB3 ALA A 589      22.777  -5.784  57.677  1.00  0.00           H  
ATOM    566  H   ALA A 589      19.845  -7.766  57.230  1.00  0.00           H  
ATOM    567  HA  ALA A 589      22.148  -7.666  58.920  1.00  0.00           H  
ATOM    568  N   TRP A 590      19.523  -5.779  59.780  1.00 89.57           N  
ATOM    569  CA  TRP A 590      18.960  -5.003  60.897  1.00 90.94           C  
ATOM    570  C   TRP A 590      18.749  -5.860  62.142  1.00 96.90           C  
ATOM    571  O   TRP A 590      19.042  -5.399  63.249  1.00 99.34           O  
ATOM    572  CB  TRP A 590      17.629  -4.327  60.517  1.00  0.00           C  
ATOM    573  CG  TRP A 590      16.988  -3.450  61.548  1.00  0.00           C  
ATOM    574  CD1 TRP A 590      15.904  -3.777  62.287  1.00  0.00           C  
ATOM    575  CD2 TRP A 590      17.377  -2.106  61.965  1.00  0.00           C  
ATOM    576  NE1 TRP A 590      15.593  -2.724  63.126  1.00  0.00           N  
ATOM    577  CE2 TRP A 590      16.466  -1.669  62.968  1.00  0.00           C  
ATOM    578  CE3 TRP A 590      18.406  -1.214  61.604  1.00  0.00           C  
ATOM    579  CZ2 TRP A 590      16.566  -0.407  63.575  1.00  0.00           C  
ATOM    580  CZ3 TRP A 590      18.517   0.055  62.202  1.00  0.00           C  
ATOM    581  CH2 TRP A 590      17.599   0.460  63.185  1.00  0.00           C  
ATOM    582  HB2 TRP A 590      17.781  -3.689  59.646  1.00  0.00           H  
ATOM    583  HB3 TRP A 590      16.887  -5.091  60.283  1.00  0.00           H  
ATOM    584  HD1 TRP A 590      15.433  -4.740  62.158  1.00  0.00           H  
ATOM    585  HE1 TRP A 590      14.804  -2.794  63.753  1.00  0.00           H  
ATOM    586  HE3 TRP A 590      19.130  -1.499  60.854  1.00  0.00           H  
ATOM    587  HZ2 TRP A 590      15.853  -0.114  64.332  1.00  0.00           H  
ATOM    588  HZ3 TRP A 590      19.312   0.724  61.905  1.00  0.00           H  
ATOM    589  HH2 TRP A 590      17.686   1.435  63.641  1.00  0.00           H  
ATOM    590  H   TRP A 590      18.938  -5.936  58.971  1.00  0.00           H  
ATOM    591  HA  TRP A 590      19.672  -4.218  61.150  1.00  0.00           H  
ATOM    592  N   HIS A 591      18.254  -7.101  61.957  1.00 91.62           N  
ATOM    593  CA  HIS A 591      17.982  -8.059  63.031  1.00 92.27           C  
ATOM    594  C   HIS A 591      19.162  -9.058  63.159  1.00100.84           C  
ATOM    595  O   HIS A 591      18.959 -10.255  63.378  1.00100.14           O  
ATOM    596  CB  HIS A 591      16.644  -8.776  62.769  1.00  0.00           C  
ATOM    597  CG  HIS A 591      15.399  -7.922  62.825  1.00  0.00           C  
ATOM    598  ND1 HIS A 591      14.949  -7.236  61.770  1.00  0.00           N  
ATOM    599  CD2 HIS A 591      14.521  -7.665  63.851  1.00  0.00           C  
ATOM    600  CE1 HIS A 591      13.834  -6.577  62.125  1.00  0.00           C  
ATOM    601  NE2 HIS A 591      13.527  -6.805  63.401  1.00  0.00           N  
ATOM    602  HB2 HIS A 591      16.657  -9.218  61.773  1.00  0.00           H  
ATOM    603  HB3 HIS A 591      16.500  -9.560  63.513  1.00  0.00           H  
ATOM    604  HD2 HIS A 591      14.676  -8.117  64.820  1.00  0.00           H  
ATOM    605  HE1 HIS A 591      13.318  -5.962  61.403  1.00  0.00           H  
ATOM    606  H   HIS A 591      18.044  -7.427  61.024  1.00  0.00           H  
ATOM    607  HA  HIS A 591      17.897  -7.508  63.968  1.00  0.00           H  
ATOM    608  HD1 HIS A 591      15.446  -7.277  60.892  1.00  0.00           H  
ATOM    609  N   LEU A 592      20.399  -8.523  63.030  1.00101.24           N  
ATOM    610  CA  LEU A 592      21.708  -9.183  63.096  1.00102.75           C  
ATOM    611  C   LEU A 592      21.898 -10.017  64.357  1.00113.89           C  
ATOM    612  O   LEU A 592      22.187 -11.212  64.263  1.00113.48           O  
ATOM    613  CB  LEU A 592      22.810  -8.107  63.072  1.00  0.00           C  
ATOM    614  CG  LEU A 592      24.312  -8.483  63.106  1.00  0.00           C  
ATOM    615  CD1 LEU A 592      24.733  -9.291  61.881  1.00  0.00           C  
ATOM    616  CD2 LEU A 592      25.179  -7.232  63.246  1.00  0.00           C  
ATOM    617  HB2 LEU A 592      22.723  -7.518  62.159  1.00  0.00           H  
ATOM    618  HB3 LEU A 592      22.699  -7.454  63.937  1.00  0.00           H  
ATOM    619  HG  LEU A 592      24.531  -9.022  64.028  1.00  0.00           H  
ATOM    620 HD11 LEU A 592      25.794  -9.530  61.950  1.00  0.00           H  
ATOM    621 HD12 LEU A 592      24.155 -10.214  61.837  1.00  0.00           H  
ATOM    622 HD13 LEU A 592      24.552  -8.706  60.979  1.00  0.00           H  
ATOM    623 HD21 LEU A 592      26.231  -7.519  63.268  1.00  0.00           H  
ATOM    624 HD22 LEU A 592      25.002  -6.569  62.399  1.00  0.00           H  
ATOM    625 HD23 LEU A 592      24.925  -6.715  64.171  1.00  0.00           H  
ATOM    626  H   LEU A 592      20.506  -7.533  62.863  1.00  0.00           H  
ATOM    627  HA  LEU A 592      21.824  -9.828  62.225  1.00  0.00           H  
ATOM    628  N   ASP A 593      21.765  -9.375  65.527  1.00116.28           N  
ATOM    629  CA  ASP A 593      21.993  -9.954  66.850  1.00119.76           C  
ATOM    630  C   ASP A 593      20.752 -10.666  67.433  1.00126.94           C  
ATOM    631  O   ASP A 593      20.875 -11.310  68.479  1.00129.23           O  
ATOM    632  CB  ASP A 593      22.506  -8.883  67.839  1.00124.30           C  
ATOM    633  CG  ASP A 593      22.228  -7.438  67.449  1.00140.91           C  
ATOM    634  OD1 ASP A 593      22.825  -6.967  66.455  1.00141.61           O  
ATOM    635  OD2 ASP A 593      21.419  -6.779  68.150  1.00149.55           O1-
ATOM    636  H   ASP A 593      21.484  -8.405  65.542  1.00  0.00           H  
ATOM    637  HA  ASP A 593      22.778 -10.703  66.746  1.00  0.00           H  
ATOM    638  HB3 ASP A 593      23.577  -9.016  67.989  1.00  0.00           H  
ATOM    639  HB2 ASP A 593      22.088  -9.076  68.827  1.00  0.00           H  
ATOM    640  N   THR A 594      19.583 -10.579  66.761  1.00123.36           N  
ATOM    641  CA  THR A 594      18.359 -11.238  67.231  1.00124.22           C  
ATOM    642  C   THR A 594      18.532 -12.773  67.187  1.00129.09           C  
ATOM    643  O   THR A 594      19.098 -13.299  66.224  1.00127.43           O  
ATOM    644  CB  THR A 594      17.112 -10.788  66.454  1.00132.56           C  
ATOM    645  OG1 THR A 594      17.222 -11.190  65.090  1.00132.48           O  
ATOM    646  CG2 THR A 594      16.847  -9.295  66.572  1.00130.63           C  
ATOM    647  H   THR A 594      19.531 -10.047  65.904  1.00  0.00           H  
ATOM    648  HA  THR A 594      18.215 -10.955  68.274  1.00  0.00           H  
ATOM    649  HB  THR A 594      16.254 -11.308  66.881  1.00  0.00           H  
ATOM    650  HG1 THR A 594      17.934 -10.703  64.669  1.00  0.00           H  
ATOM    651 HG21 THR A 594      15.954  -9.038  66.002  1.00  0.00           H  
ATOM    652 HG22 THR A 594      16.697  -9.034  67.620  1.00  0.00           H  
ATOM    653 HG23 THR A 594      17.700  -8.742  66.179  1.00  0.00           H  
ATOM    654  N   PRO A 595      18.038 -13.491  68.224  1.00127.93           N  
ATOM    655  CA  PRO A 595      18.230 -14.955  68.289  1.00127.94           C  
ATOM    656  C   PRO A 595      17.756 -15.783  67.085  1.00129.76           C  
ATOM    657  O   PRO A 595      18.256 -16.896  66.922  1.00129.31           O  
ATOM    658  CB  PRO A 595      17.437 -15.364  69.537  1.00131.71           C  
ATOM    659  CG  PRO A 595      16.623 -14.163  69.923  1.00136.66           C  
ATOM    660  CD  PRO A 595      17.388 -12.988  69.450  1.00131.56           C  
ATOM    661  HA  PRO A 595      19.286 -15.162  68.462  1.00  0.00           H  
ATOM    662  HB3 PRO A 595      18.130 -15.606  70.343  1.00  0.00           H  
ATOM    663  HB2 PRO A 595      16.770 -16.189  69.288  1.00  0.00           H  
ATOM    664  HG3 PRO A 595      16.531 -14.122  71.008  1.00  0.00           H  
ATOM    665  HG2 PRO A 595      15.661 -14.198  69.412  1.00  0.00           H  
ATOM    666  HD2 PRO A 595      16.694 -12.189  69.187  1.00  0.00           H  
ATOM    667  HD3 PRO A 595      18.153 -12.737  70.185  1.00  0.00           H  
ATOM    668  N   VAL A 596      16.815 -15.285  66.263  1.00125.06           N  
ATOM    669  CA  VAL A 596      16.311 -16.036  65.099  1.00123.36           C  
ATOM    670  C   VAL A 596      17.394 -16.132  63.988  1.00125.47           C  
ATOM    671  O   VAL A 596      17.556 -17.208  63.394  1.00124.19           O  
ATOM    672  CB  VAL A 596      14.973 -15.446  64.560  1.00126.68           C  
ATOM    673  CG1 VAL A 596      14.627 -15.978  63.168  1.00124.63           C  
ATOM    674  CG2 VAL A 596      13.828 -15.713  65.531  1.00128.01           C  
ATOM    675  H   VAL A 596      16.430 -14.367  66.434  1.00  0.00           H  
ATOM    676  HA  VAL A 596      16.103 -17.052  65.436  1.00  0.00           H  
ATOM    677  HB  VAL A 596      15.095 -14.366  64.481  1.00  0.00           H  
ATOM    678 HG11 VAL A 596      13.687 -15.539  62.834  1.00  0.00           H  
ATOM    679 HG12 VAL A 596      15.420 -15.712  62.469  1.00  0.00           H  
ATOM    680 HG13 VAL A 596      14.527 -17.063  63.208  1.00  0.00           H  
ATOM    681 HG21 VAL A 596      12.906 -15.291  65.131  1.00  0.00           H  
ATOM    682 HG22 VAL A 596      13.707 -16.788  65.664  1.00  0.00           H  
ATOM    683 HG23 VAL A 596      14.051 -15.251  66.493  1.00  0.00           H  
ATOM    684  N   VAL A 597      18.121 -15.018  63.722  1.00121.12           N  
ATOM    685  CA  VAL A 597      19.129 -14.953  62.662  1.00119.24           C  
ATOM    686  C   VAL A 597      20.542 -15.332  63.161  1.00122.59           C  
ATOM    687  O   VAL A 597      21.298 -15.921  62.382  1.00121.56           O  
ATOM    688  CB  VAL A 597      19.135 -13.604  61.948  1.00  0.00           C  
ATOM    689  CG1 VAL A 597      19.444 -13.825  60.466  1.00  0.00           C  
ATOM    690  CG2 VAL A 597      17.789 -12.876  62.071  1.00  0.00           C  
ATOM    691  H   VAL A 597      17.979 -14.180  64.267  1.00  0.00           H  
ATOM    692  HA  VAL A 597      18.849 -15.699  61.918  1.00  0.00           H  
ATOM    693  HB  VAL A 597      19.888 -12.958  62.399  1.00  0.00           H  
ATOM    694 HG11 VAL A 597      19.450 -12.866  59.949  1.00  0.00           H  
ATOM    695 HG12 VAL A 597      20.421 -14.298  60.365  1.00  0.00           H  
ATOM    696 HG13 VAL A 597      18.682 -14.470  60.028  1.00  0.00           H  
ATOM    697 HG21 VAL A 597      17.843 -11.921  61.547  1.00  0.00           H  
ATOM    698 HG22 VAL A 597      17.003 -13.488  61.630  1.00  0.00           H  
ATOM    699 HG23 VAL A 597      17.565 -12.700  63.123  1.00  0.00           H  
ATOM    700  N   ARG A 598      20.888 -15.020  64.432  1.00119.18           N  
ATOM    701  CA  ARG A 598      22.198 -15.316  65.030  1.00119.76           C  
ATOM    702  C   ARG A 598      22.470 -16.836  65.150  1.00124.13           C  
ATOM    703  O   ARG A 598      23.603 -17.270  64.913  1.00123.04           O  
ATOM    704  CB  ARG A 598      22.311 -14.654  66.416  1.00  0.00           C  
ATOM    705  CG  ARG A 598      23.632 -14.769  67.210  1.00  0.00           C  
ATOM    706  CD  ARG A 598      23.761 -14.029  68.542  1.00  0.00           C  
ATOM    707  NE  ARG A 598      25.061 -14.257  69.181  1.00  0.00           N  
ATOM    708  CZ  ARG A 598      25.431 -13.742  70.368  1.00  0.00           C  
ATOM    709  NH1 ARG A 598      24.583 -12.953  71.063  1.00  0.00           N  
ATOM    710  NH2 ARG A 598      26.664 -14.026  70.834  1.00  0.00           N1+
ATOM    711  HB2 ARG A 598      22.149 -13.581  66.321  1.00  0.00           H  
ATOM    712  HB3 ARG A 598      21.561 -15.077  67.084  1.00  0.00           H  
ATOM    713  HG2 ARG A 598      23.818 -15.813  67.458  1.00  0.00           H  
ATOM    714  HG3 ARG A 598      24.455 -14.387  66.605  1.00  0.00           H  
ATOM    715  HD2 ARG A 598      23.650 -12.958  68.376  1.00  0.00           H  
ATOM    716  HD3 ARG A 598      22.985 -14.373  69.226  1.00  0.00           H  
ATOM    717  HE  ARG A 598      25.699 -14.846  68.666  1.00  0.00           H  
ATOM    718 HH12 ARG A 598      24.866 -12.569  71.954  1.00  0.00           H  
ATOM    719 HH11 ARG A 598      23.666 -12.746  70.693  1.00  0.00           H  
ATOM    720 HH22 ARG A 598      26.966 -13.652  71.723  1.00  0.00           H  
ATOM    721 HH21 ARG A 598      27.285 -14.612  70.295  1.00  0.00           H  
ATOM    722  H   ARG A 598      20.226 -14.553  65.035  1.00  0.00           H  
ATOM    723  HA  ARG A 598      22.966 -14.886  64.388  1.00  0.00           H  
ATOM    724  N   SER A 599      21.436 -17.632  65.527  1.00121.75           N  
ATOM    725  CA  SER A 599      21.502 -19.095  65.711  1.00121.94           C  
ATOM    726  C   SER A 599      21.927 -19.820  64.425  1.00123.44           C  
ATOM    727  O   SER A 599      22.603 -20.855  64.497  1.00123.76           O  
ATOM    728  CB  SER A 599      20.164 -19.641  66.206  1.00125.67           C  
ATOM    729  OG  SER A 599      19.057 -19.078  65.520  1.00132.67           O  
ATOM    730  H   SER A 599      20.528 -17.229  65.707  1.00  0.00           H  
ATOM    731  HA  SER A 599      22.251 -19.303  66.475  1.00  0.00           H  
ATOM    732  HB3 SER A 599      20.066 -19.446  67.274  1.00  0.00           H  
ATOM    733  HB2 SER A 599      20.149 -20.725  66.089  1.00  0.00           H  
ATOM    734  HG  SER A 599      18.749 -18.301  65.992  1.00  0.00           H  
ATOM    735  N   ALA A 600      21.544 -19.252  63.256  1.00116.66           N  
ATOM    736  CA  ALA A 600      21.879 -19.740  61.918  1.00113.76           C  
ATOM    737  C   ALA A 600      23.290 -19.283  61.511  1.00114.25           C  
ATOM    738  O   ALA A 600      23.975 -18.571  62.259  1.00115.29           O  
ATOM    739  CB  ALA A 600      20.850 -19.236  60.889  1.00  0.00           C  
ATOM    740  HB1 ALA A 600      21.212 -19.441  59.882  1.00  0.00           H  
ATOM    741  HB2 ALA A 600      19.900 -19.747  61.044  1.00  0.00           H  
ATOM    742  HB3 ALA A 600      20.709 -18.162  61.012  1.00  0.00           H  
ATOM    743  H   ALA A 600      20.976 -18.417  63.263  1.00  0.00           H  
ATOM    744  HA  ALA A 600      21.855 -20.830  61.929  1.00  0.00           H  
ATOM    745  N   GLY A 601      23.719 -19.712  60.319  1.00106.28           N  
ATOM    746  CA  GLY A 601      24.989 -19.340  59.717  1.00103.99           C  
ATOM    747  C   GLY A 601      24.726 -18.067  58.922  1.00102.10           C  
ATOM    748  O   GLY A 601      24.329 -18.155  57.759  1.00 99.98           O  
ATOM    749  HA3 GLY A 601      25.366 -20.155  59.082  1.00  0.00           H  
ATOM    750  H   GLY A 601      23.146 -20.339  59.772  1.00  0.00           H  
ATOM    751  HA2 GLY A 601      25.714 -19.131  60.504  1.00  0.00           H  
ATOM    752  N   GLY A 602      24.819 -16.893  59.590  1.00 96.55           N  
ATOM    753  CA  GLY A 602      24.565 -15.549  59.022  1.00 94.36           C  
ATOM    754  C   GLY A 602      25.354 -15.301  57.736  1.00 93.98           C  
ATOM    755  O   GLY A 602      24.798 -14.914  56.706  1.00 90.82           O  
ATOM    756  HA3 GLY A 602      24.824 -14.760  59.744  1.00  0.00           H  
ATOM    757  H   GLY A 602      25.082 -16.886  60.565  1.00  0.00           H  
ATOM    758  HA2 GLY A 602      23.502 -15.469  58.793  1.00  0.00           H  
ATOM    759  N   ARG A 603      26.661 -15.538  57.827  1.00 90.91           N  
ATOM    760  CA  ARG A 603      27.676 -15.364  56.793  1.00 89.77           C  
ATOM    761  C   ARG A 603      27.363 -16.244  55.568  1.00 90.18           C  
ATOM    762  O   ARG A 603      27.503 -15.771  54.440  1.00 88.41           O  
ATOM    763  CB  ARG A 603      29.079 -15.643  57.363  1.00  0.00           C  
ATOM    764  CG  ARG A 603      30.316 -15.004  56.692  1.00  0.00           C  
ATOM    765  CD  ARG A 603      31.702 -15.291  57.270  1.00  0.00           C  
ATOM    766  NE  ARG A 603      32.767 -14.614  56.524  1.00  0.00           N  
ATOM    767  CZ  ARG A 603      33.395 -15.127  55.450  1.00  0.00           C  
ATOM    768  NH1 ARG A 603      33.101 -16.373  55.019  1.00  0.00           N  
ATOM    769  NH2 ARG A 603      34.323 -14.372  54.828  1.00  0.00           N1+
ATOM    770  HB2 ARG A 603      29.127 -15.298  58.396  1.00  0.00           H  
ATOM    771  HB3 ARG A 603      29.280 -16.714  57.328  1.00  0.00           H  
ATOM    772  HG2 ARG A 603      30.378 -15.334  55.655  1.00  0.00           H  
ATOM    773  HG3 ARG A 603      30.226 -13.918  56.723  1.00  0.00           H  
ATOM    774  HD2 ARG A 603      31.744 -14.948  58.304  1.00  0.00           H  
ATOM    775  HD3 ARG A 603      31.896 -16.363  57.236  1.00  0.00           H  
ATOM    776  HE  ARG A 603      33.022 -13.699  56.869  1.00  0.00           H  
ATOM    777 HH12 ARG A 603      33.576 -16.753  54.212  1.00  0.00           H  
ATOM    778 HH11 ARG A 603      32.408 -16.924  55.504  1.00  0.00           H  
ATOM    779 HH22 ARG A 603      34.809 -14.733  54.020  1.00  0.00           H  
ATOM    780 HH21 ARG A 603      34.533 -13.446  55.171  1.00  0.00           H  
ATOM    781  H   ARG A 603      27.053 -15.881  58.692  1.00  0.00           H  
ATOM    782  HA  ARG A 603      27.648 -14.323  56.471  1.00  0.00           H  
ATOM    783  N   LEU A 604      26.870 -17.482  55.789  1.00 85.37           N  
ATOM    784  CA  LEU A 604      26.456 -18.384  54.713  1.00 83.78           C  
ATOM    785  C   LEU A 604      25.147 -17.916  54.075  1.00 87.70           C  
ATOM    786  O   LEU A 604      24.987 -18.104  52.878  1.00 85.61           O  
ATOM    787  CB  LEU A 604      26.291 -19.837  55.189  1.00 84.39           C  
ATOM    788  CG  LEU A 604      27.525 -20.669  55.578  1.00 90.58           C  
ATOM    789  CD1 LEU A 604      27.129 -22.114  55.768  1.00 90.84           C  
ATOM    790  CD2 LEU A 604      28.634 -20.599  54.524  1.00 93.02           C  
ATOM    791  H   LEU A 604      26.772 -17.825  56.734  1.00  0.00           H  
ATOM    792  HA  LEU A 604      27.229 -18.368  53.945  1.00  0.00           H  
ATOM    793  HB3 LEU A 604      25.712 -20.388  54.448  1.00  0.00           H  
ATOM    794  HB2 LEU A 604      25.575 -19.861  56.011  1.00  0.00           H  
ATOM    795  HG  LEU A 604      27.917 -20.289  56.521  1.00  0.00           H  
ATOM    796 HD11 LEU A 604      28.007 -22.699  56.043  1.00  0.00           H  
ATOM    797 HD12 LEU A 604      26.383 -22.186  56.559  1.00  0.00           H  
ATOM    798 HD13 LEU A 604      26.711 -22.502  54.839  1.00  0.00           H  
ATOM    799 HD21 LEU A 604      29.482 -21.203  54.847  1.00  0.00           H  
ATOM    800 HD22 LEU A 604      28.258 -20.980  53.574  1.00  0.00           H  
ATOM    801 HD23 LEU A 604      28.953 -19.564  54.399  1.00  0.00           H  
ATOM    802  N   CYS A 605      24.204 -17.332  54.865  1.00 87.00           N  
ATOM    803  CA  CYS A 605      22.917 -16.789  54.382  1.00 86.77           C  
ATOM    804  C   CYS A 605      23.200 -15.613  53.494  1.00 85.43           C  
ATOM    805  O   CYS A 605      22.484 -15.400  52.523  1.00 83.82           O  
ATOM    806  CB  CYS A 605      21.998 -16.390  55.535  1.00 89.90           C  
ATOM    807  SG  CYS A 605      20.873 -17.703  56.091  1.00 95.49           S  
ATOM    808  H   CYS A 605      24.361 -17.246  55.859  1.00  0.00           H  
ATOM    809  HA  CYS A 605      22.417 -17.557  53.791  1.00  0.00           H  
ATOM    810  HB3 CYS A 605      21.416 -15.514  55.247  1.00  0.00           H  
ATOM    811  HB2 CYS A 605      22.602 -16.051  56.377  1.00  0.00           H  
ATOM    812  HG  CYS A 605      21.349 -18.254  57.211  1.00  0.00           H  
ATOM    813  N   PHE A 606      24.261 -14.849  53.826  1.00 79.61           N  
ATOM    814  CA  PHE A 606      24.693 -13.701  53.041  1.00 77.54           C  
ATOM    815  C   PHE A 606      25.180 -14.180  51.676  1.00 77.05           C  
ATOM    816  O   PHE A 606      24.904 -13.519  50.683  1.00 76.19           O  
ATOM    817  CB  PHE A 606      25.771 -12.879  53.772  1.00  0.00           C  
ATOM    818  CG  PHE A 606      26.530 -11.890  52.915  1.00  0.00           C  
ATOM    819  CD1 PHE A 606      26.053 -10.575  52.774  1.00  0.00           C  
ATOM    820  CD2 PHE A 606      27.709 -12.284  52.259  1.00  0.00           C  
ATOM    821  CE1 PHE A 606      26.759  -9.652  51.983  1.00  0.00           C  
ATOM    822  CE2 PHE A 606      28.415 -11.361  51.467  1.00  0.00           C  
ATOM    823  CZ  PHE A 606      27.939 -10.045  51.330  1.00  0.00           C  
ATOM    824  HB2 PHE A 606      25.307 -12.300  54.571  1.00  0.00           H  
ATOM    825  HB3 PHE A 606      26.516 -13.552  54.197  1.00  0.00           H  
ATOM    826  HD1 PHE A 606      25.144 -10.273  53.274  1.00  0.00           H  
ATOM    827  HD2 PHE A 606      28.073 -13.296  52.363  1.00  0.00           H  
ATOM    828  HE1 PHE A 606      26.394  -8.641  51.878  1.00  0.00           H  
ATOM    829  HE2 PHE A 606      29.322 -11.663  50.965  1.00  0.00           H  
ATOM    830  HZ  PHE A 606      28.481  -9.335  50.721  1.00  0.00           H  
ATOM    831  H   PHE A 606      24.798 -15.063  54.654  1.00  0.00           H  
ATOM    832  HA  PHE A 606      23.828 -13.057  52.883  1.00  0.00           H  
ATOM    833  N   LEU A 607      25.841 -15.365  51.619  1.00 71.27           N  
ATOM    834  CA  LEU A 607      26.319 -15.996  50.376  1.00 68.84           C  
ATOM    835  C   LEU A 607      25.095 -16.479  49.551  1.00 69.62           C  
ATOM    836  O   LEU A 607      25.042 -16.250  48.333  1.00 66.87           O  
ATOM    837  CB  LEU A 607      27.331 -17.126  50.643  1.00  0.00           C  
ATOM    838  CG  LEU A 607      28.667 -16.861  51.379  1.00  0.00           C  
ATOM    839  CD1 LEU A 607      29.147 -18.080  52.163  1.00  0.00           C  
ATOM    840  CD2 LEU A 607      29.744 -16.400  50.396  1.00  0.00           C  
ATOM    841  HB2 LEU A 607      26.862 -17.898  51.253  1.00  0.00           H  
ATOM    842  HB3 LEU A 607      27.652 -17.558  49.695  1.00  0.00           H  
ATOM    843  HG  LEU A 607      28.559 -15.992  52.028  1.00  0.00           H  
ATOM    844 HD11 LEU A 607      30.087 -17.845  52.662  1.00  0.00           H  
ATOM    845 HD12 LEU A 607      28.399 -18.350  52.909  1.00  0.00           H  
ATOM    846 HD13 LEU A 607      29.297 -18.916  51.480  1.00  0.00           H  
ATOM    847 HD21 LEU A 607      30.675 -16.220  50.935  1.00  0.00           H  
ATOM    848 HD22 LEU A 607      29.904 -17.172  49.644  1.00  0.00           H  
ATOM    849 HD23 LEU A 607      29.423 -15.480  49.909  1.00  0.00           H  
ATOM    850  H   LEU A 607      26.035 -15.876  52.468  1.00  0.00           H  
ATOM    851  HA  LEU A 607      26.828 -15.229  49.792  1.00  0.00           H  
ATOM    852  N   MET A 608      24.122 -17.133  50.231  1.00 65.98           N  
ATOM    853  CA  MET A 608      22.882 -17.620  49.626  1.00 64.56           C  
ATOM    854  C   MET A 608      22.157 -16.432  48.969  1.00 68.44           C  
ATOM    855  O   MET A 608      21.864 -16.478  47.770  1.00 68.44           O  
ATOM    856  CB  MET A 608      21.969 -18.332  50.642  1.00  0.00           C  
ATOM    857  CG  MET A 608      20.685 -18.997  50.118  1.00  0.00           C  
ATOM    858  SD  MET A 608      20.838 -20.471  49.076  1.00  0.00           S  
ATOM    859  CE  MET A 608      19.148 -20.539  48.430  1.00  0.00           C  
ATOM    860  HB2 MET A 608      22.524 -19.134  51.129  1.00  0.00           H  
ATOM    861  HB3 MET A 608      21.631 -17.617  51.391  1.00  0.00           H  
ATOM    862  HG2 MET A 608      20.071 -19.316  50.961  1.00  0.00           H  
ATOM    863  HG3 MET A 608      20.128 -18.284  49.512  1.00  0.00           H  
ATOM    864  HE1 MET A 608      19.049 -21.393  47.760  1.00  0.00           H  
ATOM    865  HE2 MET A 608      18.446 -20.644  49.258  1.00  0.00           H  
ATOM    866  HE3 MET A 608      18.930 -19.621  47.884  1.00  0.00           H  
ATOM    867  H   MET A 608      24.229 -17.311  51.219  1.00  0.00           H  
ATOM    868  HA  MET A 608      23.143 -18.334  48.844  1.00  0.00           H  
ATOM    869  N   LEU A 609      21.922 -15.358  49.748  1.00 63.36           N  
ATOM    870  CA  LEU A 609      21.212 -14.172  49.283  1.00 61.90           C  
ATOM    871  C   LEU A 609      21.978 -13.483  48.173  1.00 65.80           C  
ATOM    872  O   LEU A 609      21.363 -13.020  47.215  1.00 63.51           O  
ATOM    873  CB  LEU A 609      20.923 -13.207  50.449  1.00 62.43           C  
ATOM    874  CG  LEU A 609      19.853 -13.688  51.457  1.00 66.22           C  
ATOM    875  CD1 LEU A 609      19.801 -12.795  52.696  1.00 66.78           C  
ATOM    876  CD2 LEU A 609      18.499 -13.858  50.799  1.00 65.29           C  
ATOM    877  H   LEU A 609      22.243 -15.349  50.706  1.00  0.00           H  
ATOM    878  HA  LEU A 609      20.255 -14.496  48.875  1.00  0.00           H  
ATOM    879  HB3 LEU A 609      20.631 -12.236  50.049  1.00  0.00           H  
ATOM    880  HB2 LEU A 609      21.851 -12.997  50.981  1.00  0.00           H  
ATOM    881  HG  LEU A 609      20.163 -14.676  51.796  1.00  0.00           H  
ATOM    882 HD11 LEU A 609      19.037 -13.166  53.380  1.00  0.00           H  
ATOM    883 HD12 LEU A 609      20.771 -12.807  53.194  1.00  0.00           H  
ATOM    884 HD13 LEU A 609      19.558 -11.775  52.399  1.00  0.00           H  
ATOM    885 HD21 LEU A 609      17.775 -14.197  51.540  1.00  0.00           H  
ATOM    886 HD22 LEU A 609      18.174 -12.904  50.384  1.00  0.00           H  
ATOM    887 HD23 LEU A 609      18.573 -14.596  50.000  1.00  0.00           H  
ATOM    888  N   GLY A 610      23.322 -13.476  48.266  1.00 65.45           N  
ATOM    889  CA  GLY A 610      24.193 -12.881  47.247  1.00 65.55           C  
ATOM    890  C   GLY A 610      24.060 -13.655  45.921  1.00 69.23           C  
ATOM    891  O   GLY A 610      23.975 -13.035  44.864  1.00 68.67           O  
ATOM    892  HA3 GLY A 610      25.237 -12.865  47.594  1.00  0.00           H  
ATOM    893  H   GLY A 610      23.775 -13.894  49.066  1.00  0.00           H  
ATOM    894  HA2 GLY A 610      23.872 -11.853  47.078  1.00  0.00           H  
ATOM    895  N   SER A 611      23.973 -14.984  46.012  1.00 65.26           N  
ATOM    896  CA  SER A 611      23.804 -15.859  44.866  1.00 64.27           C  
ATOM    897  C   SER A 611      22.427 -15.702  44.273  1.00 68.20           C  
ATOM    898  O   SER A 611      22.289 -15.654  43.047  1.00 66.89           O  
ATOM    899  CB  SER A 611      24.011 -17.321  45.302  1.00  0.00           C  
ATOM    900  OG  SER A 611      22.940 -17.848  45.974  1.00  0.00           O  
ATOM    901  HB2 SER A 611      23.684 -18.051  44.664  1.00  0.00           H  
ATOM    902  HB3 SER A 611      24.250 -17.463  46.319  1.00  0.00           H  
ATOM    903  HG  SER A 611      22.784 -17.325  46.764  1.00  0.00           H  
ATOM    904  H   SER A 611      24.024 -15.433  46.915  1.00  0.00           H  
ATOM    905  HA  SER A 611      24.548 -15.604  44.111  1.00  0.00           H  
ATOM    906  N   LEU A 612      21.400 -15.588  45.158  1.00 66.95           N  
ATOM    907  CA  LEU A 612      19.969 -15.393  44.819  1.00 66.60           C  
ATOM    908  C   LEU A 612      19.821 -14.069  44.061  1.00 73.13           C  
ATOM    909  O   LEU A 612      19.250 -14.064  42.966  1.00 72.62           O  
ATOM    910  CB  LEU A 612      19.053 -15.472  46.055  1.00  0.00           C  
ATOM    911  CG  LEU A 612      18.624 -16.707  46.889  1.00  0.00           C  
ATOM    912  CD1 LEU A 612      17.943 -16.435  48.244  1.00  0.00           C  
ATOM    913  CD2 LEU A 612      17.543 -17.422  46.113  1.00  0.00           C  
ATOM    914  HB2 LEU A 612      19.606 -14.823  46.732  1.00  0.00           H  
ATOM    915  HB3 LEU A 612      18.156 -15.148  45.518  1.00  0.00           H  
ATOM    916  HG  LEU A 612      19.498 -17.304  47.147  1.00  0.00           H  
ATOM    917 HD11 LEU A 612      17.293 -17.274  48.522  1.00  0.00           H  
ATOM    918 HD12 LEU A 612      18.676 -16.364  49.025  1.00  0.00           H  
ATOM    919 HD13 LEU A 612      17.289 -15.548  48.264  1.00  0.00           H  
ATOM    920 HD21 LEU A 612      17.218 -18.363  46.568  1.00  0.00           H  
ATOM    921 HD22 LEU A 612      16.735 -16.705  46.005  1.00  0.00           H  
ATOM    922 HD23 LEU A 612      17.687 -17.655  45.076  1.00  0.00           H  
ATOM    923  H   LEU A 612      21.581 -15.635  46.151  1.00  0.00           H  
ATOM    924  HA  LEU A 612      19.678 -16.196  44.141  1.00  0.00           H  
ATOM    925  N   ALA A 613      20.369 -12.965  44.628  1.00 71.75           N  
ATOM    926  CA  ALA A 613      20.366 -11.646  44.004  1.00 71.96           C  
ATOM    927  C   ALA A 613      20.932 -11.780  42.596  1.00 74.49           C  
ATOM    928  O   ALA A 613      20.254 -11.414  41.630  1.00 73.69           O  
ATOM    929  CB  ALA A 613      21.181 -10.640  44.839  1.00  0.00           C  
ATOM    930  HB1 ALA A 613      21.588  -9.870  44.184  1.00  0.00           H  
ATOM    931  HB2 ALA A 613      20.534 -10.178  45.584  1.00  0.00           H  
ATOM    932  HB3 ALA A 613      21.997 -11.160  45.339  1.00  0.00           H  
ATOM    933  H   ALA A 613      20.811 -13.029  45.534  1.00  0.00           H  
ATOM    934  HA  ALA A 613      19.337 -11.293  43.936  1.00  0.00           H  
ATOM    935  N   ALA A 614      22.141 -12.391  42.490  1.00 69.60           N  
ATOM    936  CA  ALA A 614      22.865 -12.611  41.246  1.00 68.71           C  
ATOM    937  C   ALA A 614      22.089 -13.493  40.273  1.00 71.99           C  
ATOM    938  O   ALA A 614      22.141 -13.259  39.060  1.00 71.65           O  
ATOM    939  CB  ALA A 614      24.258 -13.198  41.539  1.00  0.00           C  
ATOM    940  HB1 ALA A 614      24.986 -12.770  40.849  1.00  0.00           H  
ATOM    941  HB2 ALA A 614      24.545 -12.961  42.563  1.00  0.00           H  
ATOM    942  HB3 ALA A 614      24.231 -14.281  41.411  1.00  0.00           H  
ATOM    943  H   ALA A 614      22.608 -12.734  43.317  1.00  0.00           H  
ATOM    944  HA  ALA A 614      23.008 -11.641  40.771  1.00  0.00           H  
ATOM    945  N   GLY A 615      21.331 -14.440  40.814  1.00 67.88           N  
ATOM    946  CA  GLY A 615      20.420 -15.289  40.053  1.00 67.15           C  
ATOM    947  C   GLY A 615      19.379 -14.471  39.304  1.00 69.06           C  
ATOM    948  O   GLY A 615      19.101 -14.760  38.138  1.00 69.40           O  
ATOM    949  H   GLY A 615      21.365 -14.607  41.810  1.00  0.00           H  
ATOM    950  HA3 GLY A 615      19.919 -15.981  40.730  1.00  0.00           H  
ATOM    951  HA2 GLY A 615      20.990 -15.888  39.343  1.00  0.00           H  
ATOM    952  N   SER A 616      18.838 -13.401  39.957  1.00 62.45           N  
ATOM    953  CA  SER A 616      17.871 -12.466  39.374  1.00 60.84           C  
ATOM    954  C   SER A 616      18.528 -11.480  38.392  1.00 64.32           C  
ATOM    955  O   SER A 616      17.845 -10.920  37.534  1.00 62.75           O  
ATOM    956  CB  SER A 616      17.137 -11.679  40.475  1.00  0.00           C  
ATOM    957  OG  SER A 616      17.001 -10.306  40.085  1.00  0.00           O  
ATOM    958  HB2 SER A 616      16.147 -12.107  40.631  1.00  0.00           H  
ATOM    959  HB3 SER A 616      17.706 -11.734  41.403  1.00  0.00           H  
ATOM    960  HG  SER A 616      16.789 -10.259  39.150  1.00  0.00           H  
ATOM    961  H   SER A 616      19.100 -13.208  40.913  1.00  0.00           H  
ATOM    962  HA  SER A 616      17.130 -13.046  38.824  1.00  0.00           H  
ATOM    963  N   GLY A 617      19.850 -11.271  38.518  1.00 61.34           N  
ATOM    964  CA  GLY A 617      20.604 -10.389  37.628  1.00 60.61           C  
ATOM    965  C   GLY A 617      20.810 -11.098  36.257  1.00 64.51           C  
ATOM    966  O   GLY A 617      20.784 -10.421  35.232  1.00 63.56           O  
ATOM    967  HA3 GLY A 617      21.547 -10.070  38.096  1.00  0.00           H  
ATOM    968  H   GLY A 617      20.367 -11.733  39.253  1.00  0.00           H  
ATOM    969  HA2 GLY A 617      20.001  -9.498  37.454  1.00  0.00           H  
ATOM    970  N   SER A 618      20.960 -12.451  36.247  1.00 61.83           N  
ATOM    971  CA  SER A 618      21.190 -13.279  35.051  1.00 62.25           C  
ATOM    972  C   SER A 618      20.266 -12.913  33.885  1.00 67.69           C  
ATOM    973  O   SER A 618      20.822 -12.656  32.820  1.00 68.64           O  
ATOM    974  CB  SER A 618      21.100 -14.783  35.370  1.00  0.00           C  
ATOM    975  OG  SER A 618      21.168 -14.986  36.786  1.00  0.00           O  
ATOM    976  HB2 SER A 618      20.157 -15.179  34.994  1.00  0.00           H  
ATOM    977  HB3 SER A 618      21.929 -15.306  34.892  1.00  0.00           H  
ATOM    978  HG  SER A 618      21.111 -15.925  36.978  1.00  0.00           H  
ATOM    979  H   SER A 618      20.917 -12.970  37.112  1.00  0.00           H  
ATOM    980  HA  SER A 618      22.210 -13.084  34.721  1.00  0.00           H  
ATOM    981  N   LEU A 619      18.902 -12.852  34.012  1.00 64.06           N  
ATOM    982  CA  LEU A 619      18.066 -12.519  32.833  1.00 63.71           C  
ATOM    983  C   LEU A 619      18.443 -11.215  32.096  1.00 66.24           C  
ATOM    984  O   LEU A 619      18.340 -11.186  30.873  1.00 65.32           O  
ATOM    985  CB  LEU A 619      16.648 -12.448  33.430  1.00  0.00           C  
ATOM    986  CG  LEU A 619      15.768 -13.712  33.584  1.00  0.00           C  
ATOM    987  CD1 LEU A 619      16.468 -14.811  34.380  1.00  0.00           C  
ATOM    988  CD2 LEU A 619      14.425 -13.362  34.224  1.00  0.00           C  
ATOM    989  HB2 LEU A 619      16.700 -12.058  34.446  1.00  0.00           H  
ATOM    990  HB3 LEU A 619      16.030 -11.789  32.820  1.00  0.00           H  
ATOM    991  HG  LEU A 619      15.469 -14.070  32.598  1.00  0.00           H  
ATOM    992 HD11 LEU A 619      15.811 -15.677  34.461  1.00  0.00           H  
ATOM    993 HD12 LEU A 619      17.388 -15.099  33.871  1.00  0.00           H  
ATOM    994 HD13 LEU A 619      16.707 -14.441  35.377  1.00  0.00           H  
ATOM    995 HD21 LEU A 619      13.822 -14.265  34.323  1.00  0.00           H  
ATOM    996 HD22 LEU A 619      14.593 -12.929  35.210  1.00  0.00           H  
ATOM    997 HD23 LEU A 619      13.899 -12.642  33.596  1.00  0.00           H  
ATOM    998  H   LEU A 619      18.469 -13.034  34.906  1.00  0.00           H  
ATOM    999  HA  LEU A 619      18.109 -13.348  32.126  1.00  0.00           H  
ATOM   1000  N   TYR A 620      18.930 -10.179  32.810  1.00 62.57           N  
ATOM   1001  CA  TYR A 620      19.373  -8.916  32.198  1.00 62.97           C  
ATOM   1002  C   TYR A 620      20.535  -9.136  31.199  1.00 66.49           C  
ATOM   1003  O   TYR A 620      20.566  -8.493  30.152  1.00 66.26           O  
ATOM   1004  CB  TYR A 620      19.784  -7.895  33.275  1.00  0.00           C  
ATOM   1005  CG  TYR A 620      20.276  -6.542  32.797  1.00  0.00           C  
ATOM   1006  CD1 TYR A 620      21.648  -6.336  32.563  1.00  0.00           C  
ATOM   1007  CD2 TYR A 620      19.369  -5.485  32.606  1.00  0.00           C  
ATOM   1008  CE1 TYR A 620      22.109  -5.083  32.123  1.00  0.00           C  
ATOM   1009  CE2 TYR A 620      19.828  -4.232  32.164  1.00  0.00           C  
ATOM   1010  CZ  TYR A 620      21.199  -4.031  31.920  1.00  0.00           C  
ATOM   1011  OH  TYR A 620      21.648  -2.816  31.489  1.00  0.00           O  
ATOM   1012  HB2 TYR A 620      18.932  -7.682  33.920  1.00  0.00           H  
ATOM   1013  HB3 TYR A 620      20.598  -8.305  33.873  1.00  0.00           H  
ATOM   1014  HD1 TYR A 620      22.350  -7.141  32.721  1.00  0.00           H  
ATOM   1015  HD2 TYR A 620      18.317  -5.635  32.798  1.00  0.00           H  
ATOM   1016  HE1 TYR A 620      23.162  -4.928  31.941  1.00  0.00           H  
ATOM   1017  HE2 TYR A 620      19.129  -3.424  32.012  1.00  0.00           H  
ATOM   1018  HH  TYR A 620      20.915  -2.312  31.130  1.00  0.00           H  
ATOM   1019  H   TYR A 620      19.004 -10.249  33.815  1.00  0.00           H  
ATOM   1020  HA  TYR A 620      18.531  -8.499  31.645  1.00  0.00           H  
ATOM   1021  N   GLY A 621      21.460 -10.061  31.517  1.00 62.97           N  
ATOM   1022  CA  GLY A 621      22.624 -10.418  30.688  1.00 63.45           C  
ATOM   1023  C   GLY A 621      22.223 -11.358  29.527  1.00 68.83           C  
ATOM   1024  O   GLY A 621      22.866 -11.372  28.468  1.00 70.96           O  
ATOM   1025  HA3 GLY A 621      23.400 -10.890  31.308  1.00  0.00           H  
ATOM   1026  H   GLY A 621      21.385 -10.573  32.385  1.00  0.00           H  
ATOM   1027  HA2 GLY A 621      23.035  -9.503  30.262  1.00  0.00           H  
ATOM   1028  N   PHE A 622      21.165 -12.142  29.749  1.00 63.02           N  
ATOM   1029  CA  PHE A 622      20.667 -13.142  28.820  1.00 62.26           C  
ATOM   1030  C   PHE A 622      19.724 -12.555  27.773  1.00 67.28           C  
ATOM   1031  O   PHE A 622      19.750 -12.995  26.626  1.00 68.01           O  
ATOM   1032  CB  PHE A 622      19.947 -14.253  29.607  1.00  0.00           C  
ATOM   1033  CG  PHE A 622      20.819 -15.409  30.047  1.00  0.00           C  
ATOM   1034  CD1 PHE A 622      21.494 -16.182  29.086  1.00  0.00           C  
ATOM   1035  CD2 PHE A 622      20.953 -15.711  31.413  1.00  0.00           C  
ATOM   1036  CE1 PHE A 622      22.309 -17.253  29.492  1.00  0.00           C  
ATOM   1037  CE2 PHE A 622      21.768 -16.783  31.819  1.00  0.00           C  
ATOM   1038  CZ  PHE A 622      22.446 -17.554  30.858  1.00  0.00           C  
ATOM   1039  HB2 PHE A 622      19.513 -13.834  30.514  1.00  0.00           H  
ATOM   1040  HB3 PHE A 622      19.157 -14.682  28.990  1.00  0.00           H  
ATOM   1041  HD1 PHE A 622      21.387 -15.953  28.036  1.00  0.00           H  
ATOM   1042  HD2 PHE A 622      20.431 -15.120  32.151  1.00  0.00           H  
ATOM   1043  HE1 PHE A 622      22.831 -17.845  28.754  1.00  0.00           H  
ATOM   1044  HE2 PHE A 622      21.874 -17.014  32.869  1.00  0.00           H  
ATOM   1045  HZ  PHE A 622      23.072 -18.377  31.169  1.00  0.00           H  
ATOM   1046  H   PHE A 622      20.650 -12.062  30.614  1.00  0.00           H  
ATOM   1047  HA  PHE A 622      21.519 -13.584  28.304  1.00  0.00           H  
ATOM   1048  N   PHE A 623      18.886 -11.586  28.162  1.00 63.80           N  
ATOM   1049  CA  PHE A 623      17.913 -10.947  27.267  1.00 64.09           C  
ATOM   1050  C   PHE A 623      18.594  -9.818  26.429  1.00 69.47           C  
ATOM   1051  O   PHE A 623      18.170  -9.554  25.297  1.00 70.87           O  
ATOM   1052  CB  PHE A 623      16.687 -10.478  28.073  1.00  0.00           C  
ATOM   1053  CG  PHE A 623      15.865 -11.089  28.890  1.00  0.00           C  
ATOM   1054  CD1 PHE A 623      15.201 -12.092  28.246  1.00  0.00           C  
ATOM   1055  CD2 PHE A 623      15.517 -10.479  30.082  1.00  0.00           C  
ATOM   1056  CE1 PHE A 623      14.120 -12.589  28.900  1.00  0.00           C  
ATOM   1057  CE2 PHE A 623      14.765 -11.282  30.858  1.00  0.00           C  
ATOM   1058  CZ  PHE A 623      14.035 -12.225  30.210  1.00  0.00           C  
ATOM   1059  HB2 PHE A 623      17.051  -9.583  28.588  1.00  0.00           H  
ATOM   1060  HB3 PHE A 623      16.013 -10.037  27.331  1.00  0.00           H  
ATOM   1061  HD1 PHE A 623      15.383 -12.349  27.225  1.00  0.00           H  
ATOM   1062  HD2 PHE A 623      16.004  -9.645  30.537  1.00  0.00           H  
ATOM   1063  HE1 PHE A 623      13.509 -13.357  28.451  1.00  0.00           H  
ATOM   1064  HE2 PHE A 623      15.469 -11.987  31.207  1.00  0.00           H  
ATOM   1065  HZ  PHE A 623      14.127 -13.147  30.699  1.00  0.00           H  
ATOM   1066  H   PHE A 623      18.902 -11.257  29.117  1.00  0.00           H  
ATOM   1067  HA  PHE A 623      17.569 -11.708  26.566  1.00  0.00           H  
ATOM   1068  N   GLY A 624      19.672  -9.205  26.965  1.00 64.88           N  
ATOM   1069  CA  GLY A 624      20.448  -8.176  26.273  1.00 63.70           C  
ATOM   1070  C   GLY A 624      21.009  -8.731  24.958  1.00 69.95           C  
ATOM   1071  O   GLY A 624      21.555  -9.845  24.959  1.00 72.62           O  
ATOM   1072  HA3 GLY A 624      21.266  -7.826  26.920  1.00  0.00           H  
ATOM   1073  H   GLY A 624      19.983  -9.451  27.894  1.00  0.00           H  
ATOM   1074  HA2 GLY A 624      19.793  -7.334  26.048  1.00  0.00           H  
ATOM   1075  N   GLU A 625      20.844  -7.976  23.842  1.00 64.89           N  
ATOM   1076  CA  GLU A 625      21.355  -8.301  22.507  1.00 64.95           C  
ATOM   1077  C   GLU A 625      22.810  -8.789  22.652  1.00 71.12           C  
ATOM   1078  O   GLU A 625      23.609  -8.116  23.325  1.00 71.38           O  
ATOM   1079  CB  GLU A 625      21.258  -7.076  21.578  1.00  0.00           C  
ATOM   1080  CG  GLU A 625      21.522  -7.319  20.084  1.00  0.00           C  
ATOM   1081  CD  GLU A 625      21.424  -6.099  19.174  1.00  0.00           C  
ATOM   1082  OE1 GLU A 625      22.463  -5.428  18.982  1.00  0.00           O  
ATOM   1083  OE2 GLU A 625      20.303  -5.860  18.679  1.00  0.00           O1-
ATOM   1084  HB2 GLU A 625      20.255  -6.654  21.636  1.00  0.00           H  
ATOM   1085  HB3 GLU A 625      21.986  -6.326  21.889  1.00  0.00           H  
ATOM   1086  HG2 GLU A 625      22.531  -7.712  19.952  1.00  0.00           H  
ATOM   1087  HG3 GLU A 625      20.800  -8.039  19.699  1.00  0.00           H  
ATOM   1088  H   GLU A 625      20.331  -7.107  23.891  1.00  0.00           H  
ATOM   1089  HA  GLU A 625      20.754  -9.108  22.088  1.00  0.00           H  
ATOM   1090  N   PRO A 626      23.146  -9.997  22.134  1.00 67.42           N  
ATOM   1091  CA  PRO A 626      24.501 -10.537  22.348  1.00 67.43           C  
ATOM   1092  C   PRO A 626      25.641  -9.597  21.948  1.00 72.01           C  
ATOM   1093  O   PRO A 626      25.719  -9.115  20.822  1.00 73.77           O  
ATOM   1094  CB  PRO A 626      24.504 -11.815  21.508  1.00 69.52           C  
ATOM   1095  CG  PRO A 626      23.073 -12.223  21.476  1.00 72.84           C  
ATOM   1096  CD  PRO A 626      22.308 -10.952  21.377  1.00 67.98           C  
ATOM   1097  HA  PRO A 626      24.614 -10.804  23.399  1.00  0.00           H  
ATOM   1098  HB3 PRO A 626      25.086 -12.581  22.020  1.00  0.00           H  
ATOM   1099  HB2 PRO A 626      24.835 -11.580  20.496  1.00  0.00           H  
ATOM   1100  HG3 PRO A 626      22.819 -12.726  22.409  1.00  0.00           H  
ATOM   1101  HG2 PRO A 626      22.889 -12.826  20.587  1.00  0.00           H  
ATOM   1102  HD2 PRO A 626      22.261 -10.641  20.333  1.00  0.00           H  
ATOM   1103  HD3 PRO A 626      21.350 -11.069  21.883  1.00  0.00           H  
ATOM   1104  N   THR A 627      26.474  -9.281  22.936  1.00 67.49           N  
ATOM   1105  CA  THR A 627      27.710  -8.496  22.849  1.00 67.81           C  
ATOM   1106  C   THR A 627      28.768  -9.338  23.551  1.00 73.84           C  
ATOM   1107  O   THR A 627      28.396 -10.218  24.334  1.00 74.21           O  
ATOM   1108  CB  THR A 627      27.571  -7.087  23.473  1.00 69.60           C  
ATOM   1109  OG1 THR A 627      27.368  -7.191  24.881  1.00 72.64           O  
ATOM   1110  CG2 THR A 627      26.475  -6.245  22.839  1.00 61.35           C  
ATOM   1111  H   THR A 627      26.282  -9.592  23.878  1.00  0.00           H  
ATOM   1112  HA  THR A 627      27.985  -8.390  21.800  1.00  0.00           H  
ATOM   1113  HB  THR A 627      28.515  -6.566  23.317  1.00  0.00           H  
ATOM   1114  HG1 THR A 627      26.841  -6.448  25.184  1.00  0.00           H  
ATOM   1115 HG21 THR A 627      26.436  -5.271  23.327  1.00  0.00           H  
ATOM   1116 HG22 THR A 627      26.687  -6.111  21.778  1.00  0.00           H  
ATOM   1117 HG23 THR A 627      25.515  -6.748  22.957  1.00  0.00           H  
ATOM   1118  N   ARG A 628      30.066  -9.086  23.312  1.00 70.75           N  
ATOM   1119  CA  ARG A 628      31.125  -9.835  23.989  1.00 71.01           C  
ATOM   1120  C   ARG A 628      30.905  -9.783  25.513  1.00 74.30           C  
ATOM   1121  O   ARG A 628      30.952 -10.832  26.163  1.00 74.03           O  
ATOM   1122  CB  ARG A 628      32.506  -9.281  23.591  1.00  0.00           C  
ATOM   1123  CG  ARG A 628      32.917  -9.255  22.102  1.00  0.00           C  
ATOM   1124  CD  ARG A 628      34.291  -8.702  21.723  1.00  0.00           C  
ATOM   1125  NE  ARG A 628      34.530  -8.746  20.277  1.00  0.00           N  
ATOM   1126  CZ  ARG A 628      35.059  -9.794  19.620  1.00  0.00           C  
ATOM   1127  NH1 ARG A 628      35.469 -10.888  20.298  1.00  0.00           N  
ATOM   1128  NH2 ARG A 628      35.177  -9.718  18.279  1.00  0.00           N1+
ATOM   1129  HB2 ARG A 628      32.586  -8.241  23.909  1.00  0.00           H  
ATOM   1130  HB3 ARG A 628      33.286  -9.869  24.074  1.00  0.00           H  
ATOM   1131  HG2 ARG A 628      32.912 -10.270  21.705  1.00  0.00           H  
ATOM   1132  HG3 ARG A 628      32.212  -8.643  21.540  1.00  0.00           H  
ATOM   1133  HD2 ARG A 628      34.367  -7.664  22.046  1.00  0.00           H  
ATOM   1134  HD3 ARG A 628      35.068  -9.292  22.211  1.00  0.00           H  
ATOM   1135  HE  ARG A 628      34.266  -7.913  19.770  1.00  0.00           H  
ATOM   1136 HH12 ARG A 628      35.866 -11.672  19.800  1.00  0.00           H  
ATOM   1137 HH11 ARG A 628      35.379 -10.922  21.304  1.00  0.00           H  
ATOM   1138 HH22 ARG A 628      35.571 -10.491  17.762  1.00  0.00           H  
ATOM   1139 HH21 ARG A 628      34.871  -8.888  17.792  1.00  0.00           H  
ATOM   1140  H   ARG A 628      30.328  -8.367  22.653  1.00  0.00           H  
ATOM   1141  HA  ARG A 628      31.068 -10.875  23.669  1.00  0.00           H  
ATOM   1142  N   PRO A 629      30.588  -8.579  26.054  1.00 69.99           N  
ATOM   1143  CA  PRO A 629      30.363  -8.330  27.480  1.00 69.50           C  
ATOM   1144  C   PRO A 629      29.192  -9.160  28.030  1.00 73.84           C  
ATOM   1145  O   PRO A 629      29.367  -9.826  29.053  1.00 74.15           O  
ATOM   1146  CD  PRO A 629      30.188  -7.149  25.387  1.00  0.00           C  
ATOM   1147  CB  PRO A 629      30.142  -6.827  27.736  1.00  0.00           C  
ATOM   1148  CG  PRO A 629      29.472  -6.344  26.461  1.00  0.00           C  
ATOM   1149  HD3 PRO A 629      31.083  -6.637  25.032  1.00  0.00           H  
ATOM   1150  HD2 PRO A 629      29.533  -7.363  24.542  1.00  0.00           H  
ATOM   1151  HB2 PRO A 629      29.509  -6.697  28.613  1.00  0.00           H  
ATOM   1152  HB3 PRO A 629      31.104  -6.343  27.907  1.00  0.00           H  
ATOM   1153  HG3 PRO A 629      29.624  -5.280  26.281  1.00  0.00           H  
ATOM   1154  HG2 PRO A 629      28.405  -6.568  26.433  1.00  0.00           H  
ATOM   1155  HA  PRO A 629      31.264  -8.630  28.016  1.00  0.00           H  
ATOM   1156  N   ALA A 630      28.015  -9.130  27.357  1.00 69.30           N  
ATOM   1157  CA  ALA A 630      26.840  -9.871  27.797  1.00 67.59           C  
ATOM   1158  C   ALA A 630      27.100 -11.383  27.752  1.00 73.01           C  
ATOM   1159  O   ALA A 630      26.636 -12.088  28.646  1.00 72.53           O  
ATOM   1160  CB  ALA A 630      25.597  -9.487  26.974  1.00  0.00           C  
ATOM   1161  HB1 ALA A 630      25.853  -9.468  25.914  1.00  0.00           H  
ATOM   1162  HB2 ALA A 630      24.807 -10.219  27.143  1.00  0.00           H  
ATOM   1163  HB3 ALA A 630      25.249  -8.500  27.279  1.00  0.00           H  
ATOM   1164  H   ALA A 630      27.928  -8.578  26.515  1.00  0.00           H  
ATOM   1165  HA  ALA A 630      26.647  -9.599  28.835  1.00  0.00           H  
ATOM   1166  N   CYS A 631      27.881 -11.873  26.758  1.00 71.47           N  
ATOM   1167  CA  CYS A 631      28.234 -13.296  26.624  1.00 72.07           C  
ATOM   1168  C   CYS A 631      29.160 -13.737  27.765  1.00 73.82           C  
ATOM   1169  O   CYS A 631      28.970 -14.822  28.297  1.00 72.93           O  
ATOM   1170  CB  CYS A 631      28.843 -13.596  25.259  1.00 74.36           C  
ATOM   1171  SG  CYS A 631      27.727 -13.291  23.860  1.00 78.65           S  
ATOM   1172  H   CYS A 631      28.255 -11.250  26.056  1.00  0.00           H  
ATOM   1173  HA  CYS A 631      27.313 -13.873  26.707  1.00  0.00           H  
ATOM   1174  HB3 CYS A 631      29.179 -14.633  25.233  1.00  0.00           H  
ATOM   1175  HB2 CYS A 631      29.751 -13.007  25.131  1.00  0.00           H  
ATOM   1176  N   LEU A 632      30.127 -12.894  28.159  1.00 70.04           N  
ATOM   1177  CA  LEU A 632      31.006 -13.144  29.304  1.00 70.90           C  
ATOM   1178  C   LEU A 632      30.187 -13.215  30.597  1.00 73.75           C  
ATOM   1179  O   LEU A 632      30.223 -14.220  31.310  1.00 73.13           O  
ATOM   1180  CB  LEU A 632      32.030 -12.003  29.449  1.00  0.00           C  
ATOM   1181  CG  LEU A 632      33.289 -12.150  30.339  1.00  0.00           C  
ATOM   1182  CD1 LEU A 632      34.263 -10.989  30.158  1.00  0.00           C  
ATOM   1183  CD2 LEU A 632      32.898 -12.296  31.809  1.00  0.00           C  
ATOM   1184  HB2 LEU A 632      32.447 -11.762  28.471  1.00  0.00           H  
ATOM   1185  HB3 LEU A 632      31.538 -11.122  29.861  1.00  0.00           H  
ATOM   1186  HG  LEU A 632      33.772 -13.105  30.131  1.00  0.00           H  
ATOM   1187 HD11 LEU A 632      35.129 -11.137  30.803  1.00  0.00           H  
ATOM   1188 HD12 LEU A 632      34.588 -10.944  29.119  1.00  0.00           H  
ATOM   1189 HD13 LEU A 632      33.769 -10.054  30.424  1.00  0.00           H  
ATOM   1190 HD21 LEU A 632      33.797 -12.398  32.417  1.00  0.00           H  
ATOM   1191 HD22 LEU A 632      32.343 -11.413  32.128  1.00  0.00           H  
ATOM   1192 HD23 LEU A 632      32.274 -13.181  31.934  1.00  0.00           H  
ATOM   1193  H   LEU A 632      30.280 -12.031  27.657  1.00  0.00           H  
ATOM   1194  HA  LEU A 632      31.533 -14.087  29.157  1.00  0.00           H  
ATOM   1195  N   LEU A 633      29.447 -12.129  30.881  1.00 69.93           N  
ATOM   1196  CA  LEU A 633      28.644 -11.963  32.078  1.00 69.90           C  
ATOM   1197  C   LEU A 633      27.624 -13.063  32.303  1.00 73.47           C  
ATOM   1198  O   LEU A 633      27.512 -13.501  33.443  1.00 75.45           O  
ATOM   1199  CB  LEU A 633      27.933 -10.604  32.103  1.00 69.78           C  
ATOM   1200  CG  LEU A 633      28.821  -9.392  32.400  1.00 75.15           C  
ATOM   1201  CD1 LEU A 633      27.989  -8.145  32.489  1.00 75.07           C  
ATOM   1202  CD2 LEU A 633      29.621  -9.575  33.680  1.00 75.60           C  
ATOM   1203  H   LEU A 633      29.424 -11.351  30.237  1.00  0.00           H  
ATOM   1204  HA  LEU A 633      29.327 -11.982  32.927  1.00  0.00           H  
ATOM   1205  HB3 LEU A 633      27.117 -10.638  32.825  1.00  0.00           H  
ATOM   1206  HB2 LEU A 633      27.419 -10.449  31.154  1.00  0.00           H  
ATOM   1207  HG  LEU A 633      29.523  -9.274  31.574  1.00  0.00           H  
ATOM   1208 HD11 LEU A 633      28.634  -7.292  32.700  1.00  0.00           H  
ATOM   1209 HD12 LEU A 633      27.473  -7.984  31.543  1.00  0.00           H  
ATOM   1210 HD13 LEU A 633      27.256  -8.253  33.289  1.00  0.00           H  
ATOM   1211 HD21 LEU A 633      30.237  -8.693  33.853  1.00  0.00           H  
ATOM   1212 HD22 LEU A 633      28.939  -9.712  34.519  1.00  0.00           H  
ATOM   1213 HD23 LEU A 633      30.261 -10.452  33.587  1.00  0.00           H  
ATOM   1214  N   ARG A 634      26.893 -13.518  31.269  1.00 66.86           N  
ATOM   1215  CA  ARG A 634      25.890 -14.586  31.432  1.00 65.05           C  
ATOM   1216  C   ARG A 634      26.545 -15.926  31.825  1.00 71.17           C  
ATOM   1217  O   ARG A 634      26.019 -16.618  32.687  1.00 70.02           O  
ATOM   1218  CB  ARG A 634      25.025 -14.756  30.170  1.00  0.00           C  
ATOM   1219  CG  ARG A 634      25.684 -15.213  28.849  1.00  0.00           C  
ATOM   1220  CD  ARG A 634      24.830 -15.288  27.583  1.00  0.00           C  
ATOM   1221  NE  ARG A 634      24.406 -13.963  27.118  1.00  0.00           N  
ATOM   1222  CZ  ARG A 634      23.540 -13.746  26.111  1.00  0.00           C  
ATOM   1223  NH1 ARG A 634      22.993 -14.787  25.446  1.00  0.00           N  
ATOM   1224  NH2 ARG A 634      23.246 -12.472  25.781  1.00  0.00           N1+
ATOM   1225  HB2 ARG A 634      24.253 -15.503  30.355  1.00  0.00           H  
ATOM   1226  HB3 ARG A 634      24.556 -13.804  29.919  1.00  0.00           H  
ATOM   1227  HG2 ARG A 634      26.494 -14.531  28.592  1.00  0.00           H  
ATOM   1228  HG3 ARG A 634      26.082 -16.220  28.970  1.00  0.00           H  
ATOM   1229  HD2 ARG A 634      25.404 -15.758  26.784  1.00  0.00           H  
ATOM   1230  HD3 ARG A 634      23.935 -15.878  27.782  1.00  0.00           H  
ATOM   1231  HE  ARG A 634      24.812 -13.182  27.612  1.00  0.00           H  
ATOM   1232 HH12 ARG A 634      22.344 -14.618  24.691  1.00  0.00           H  
ATOM   1233 HH11 ARG A 634      23.232 -15.733  25.704  1.00  0.00           H  
ATOM   1234 HH22 ARG A 634      22.599 -12.282  25.029  1.00  0.00           H  
ATOM   1235 HH21 ARG A 634      23.672 -11.709  26.286  1.00  0.00           H  
ATOM   1236  H   ARG A 634      27.024 -13.126  30.347  1.00  0.00           H  
ATOM   1237  HA  ARG A 634      25.228 -14.293  32.247  1.00  0.00           H  
ATOM   1238  N   GLN A 635      27.717 -16.258  31.232  1.00 69.62           N  
ATOM   1239  CA  GLN A 635      28.460 -17.493  31.507  1.00 69.92           C  
ATOM   1240  C   GLN A 635      28.953 -17.488  32.945  1.00 76.52           C  
ATOM   1241  O   GLN A 635      28.847 -18.500  33.644  1.00 76.01           O  
ATOM   1242  CB  GLN A 635      29.631 -17.647  30.519  1.00  0.00           C  
ATOM   1243  CG  GLN A 635      30.528 -18.889  30.654  1.00  0.00           C  
ATOM   1244  CD  GLN A 635      29.806 -20.219  30.491  1.00  0.00           C  
ATOM   1245  OE1 GLN A 635      28.816 -20.321  29.774  1.00  0.00           O  
ATOM   1246  NE2 GLN A 635      30.291 -21.257  31.164  1.00  0.00           N  
ATOM   1247  HB2 GLN A 635      29.245 -17.685  29.500  1.00  0.00           H  
ATOM   1248  HB3 GLN A 635      30.306 -16.797  30.619  1.00  0.00           H  
ATOM   1249  HG2 GLN A 635      31.307 -18.860  29.892  1.00  0.00           H  
ATOM   1250  HG3 GLN A 635      30.987 -18.901  31.642  1.00  0.00           H  
ATOM   1251 HE22 GLN A 635      29.845 -22.161  31.088  1.00  0.00           H  
ATOM   1252 HE21 GLN A 635      31.104 -21.143  31.751  1.00  0.00           H  
ATOM   1253  H   GLN A 635      28.133 -15.637  30.552  1.00  0.00           H  
ATOM   1254  HA  GLN A 635      27.785 -18.339  31.376  1.00  0.00           H  
ATOM   1255  N   ALA A 636      29.447 -16.319  33.389  1.00 75.32           N  
ATOM   1256  CA  ALA A 636      29.974 -16.072  34.725  1.00 75.99           C  
ATOM   1257  C   ALA A 636      28.861 -16.093  35.744  1.00 77.50           C  
ATOM   1258  O   ALA A 636      28.903 -16.905  36.667  1.00 77.62           O  
ATOM   1259  CB  ALA A 636      30.679 -14.703  34.726  1.00  0.00           C  
ATOM   1260  HB1 ALA A 636      30.909 -14.411  33.701  1.00  0.00           H  
ATOM   1261  HB2 ALA A 636      30.025 -13.957  35.177  1.00  0.00           H  
ATOM   1262  HB3 ALA A 636      31.603 -14.770  35.300  1.00  0.00           H  
ATOM   1263  H   ALA A 636      29.474 -15.517  32.776  1.00  0.00           H  
ATOM   1264  HA  ALA A 636      30.699 -16.847  34.972  1.00  0.00           H  
ATOM   1265  N   LEU A 637      27.833 -15.250  35.530  1.00 72.19           N  
ATOM   1266  CA  LEU A 637      26.702 -15.066  36.428  1.00 71.18           C  
ATOM   1267  C   LEU A 637      25.789 -16.278  36.513  1.00 74.69           C  
ATOM   1268  O   LEU A 637      25.387 -16.608  37.630  1.00 76.00           O  
ATOM   1269  CB  LEU A 637      25.893 -13.831  36.056  1.00 70.81           C  
ATOM   1270  CG  LEU A 637      26.202 -12.508  36.795  1.00 76.33           C  
ATOM   1271  CD1 LEU A 637      27.690 -12.306  37.081  1.00 77.08           C  
ATOM   1272  CD2 LEU A 637      25.690 -11.325  35.996  1.00 79.48           C  
ATOM   1273  H   LEU A 637      27.809 -14.685  34.693  1.00  0.00           H  
ATOM   1274  HA  LEU A 637      27.107 -14.897  37.426  1.00  0.00           H  
ATOM   1275  HB3 LEU A 637      24.831 -14.056  36.156  1.00  0.00           H  
ATOM   1276  HB2 LEU A 637      25.968 -13.665  34.981  1.00  0.00           H  
ATOM   1277  HG  LEU A 637      25.675 -12.524  37.749  1.00  0.00           H  
ATOM   1278 HD11 LEU A 637      27.835 -11.359  37.601  1.00  0.00           H  
ATOM   1279 HD12 LEU A 637      28.055 -13.122  37.705  1.00  0.00           H  
ATOM   1280 HD13 LEU A 637      28.243 -12.293  36.142  1.00  0.00           H  
ATOM   1281 HD21 LEU A 637      25.915 -10.401  36.529  1.00  0.00           H  
ATOM   1282 HD22 LEU A 637      26.175 -11.308  35.020  1.00  0.00           H  
ATOM   1283 HD23 LEU A 637      24.612 -11.414  35.864  1.00  0.00           H  
ATOM   1284  N   PHE A 638      25.463 -16.952  35.384  1.00 68.24           N  
ATOM   1285  CA  PHE A 638      24.592 -18.137  35.430  1.00 66.13           C  
ATOM   1286  C   PHE A 638      25.286 -19.278  36.207  1.00 70.81           C  
ATOM   1287  O   PHE A 638      24.665 -19.883  37.093  1.00 70.78           O  
ATOM   1288  CB  PHE A 638      24.110 -18.587  34.039  1.00  0.00           C  
ATOM   1289  CG  PHE A 638      24.850 -19.763  33.441  1.00  0.00           C  
ATOM   1290  CD1 PHE A 638      24.400 -21.073  33.687  1.00  0.00           C  
ATOM   1291  CD2 PHE A 638      25.986 -19.550  32.642  1.00  0.00           C  
ATOM   1292  CE1 PHE A 638      25.082 -22.167  33.128  1.00  0.00           C  
ATOM   1293  CE2 PHE A 638      26.669 -20.645  32.083  1.00  0.00           C  
ATOM   1294  CZ  PHE A 638      26.217 -21.954  32.327  1.00  0.00           C  
ATOM   1295  HB2 PHE A 638      23.061 -18.881  34.094  1.00  0.00           H  
ATOM   1296  HB3 PHE A 638      24.218 -17.765  33.332  1.00  0.00           H  
ATOM   1297  HD1 PHE A 638      23.530 -21.237  34.305  1.00  0.00           H  
ATOM   1298  HD2 PHE A 638      26.335 -18.544  32.456  1.00  0.00           H  
ATOM   1299  HE1 PHE A 638      24.735 -23.173  33.315  1.00  0.00           H  
ATOM   1300  HE2 PHE A 638      27.541 -20.481  31.467  1.00  0.00           H  
ATOM   1301  HZ  PHE A 638      26.741 -22.795  31.899  1.00  0.00           H  
ATOM   1302  H   PHE A 638      25.819 -16.643  34.491  1.00  0.00           H  
ATOM   1303  HA  PHE A 638      23.705 -17.858  35.999  1.00  0.00           H  
ATOM   1304  N   ALA A 639      26.562 -19.515  35.907  1.00 66.98           N  
ATOM   1305  CA  ALA A 639      27.340 -20.544  36.576  1.00 67.95           C  
ATOM   1306  C   ALA A 639      27.559 -20.289  38.060  1.00 73.17           C  
ATOM   1307  O   ALA A 639      27.304 -21.169  38.889  1.00 72.27           O  
ATOM   1308  CB  ALA A 639      28.704 -20.689  35.876  1.00  0.00           C  
ATOM   1309  HB1 ALA A 639      28.550 -20.878  34.814  1.00  0.00           H  
ATOM   1310  HB2 ALA A 639      29.276 -19.770  36.001  1.00  0.00           H  
ATOM   1311  HB3 ALA A 639      29.253 -21.521  36.317  1.00  0.00           H  
ATOM   1312  H   ALA A 639      27.022 -18.970  35.192  1.00  0.00           H  
ATOM   1313  HA  ALA A 639      26.807 -21.489  36.472  1.00  0.00           H  
ATOM   1314  N   LEU A 640      28.005 -19.069  38.406  1.00 70.80           N  
ATOM   1315  CA  LEU A 640      28.340 -18.705  39.780  1.00 70.97           C  
ATOM   1316  C   LEU A 640      27.149 -18.415  40.675  1.00 74.45           C  
ATOM   1317  O   LEU A 640      27.248 -18.705  41.867  1.00 74.02           O  
ATOM   1318  CB  LEU A 640      29.310 -17.529  39.811  1.00 71.37           C  
ATOM   1319  CG  LEU A 640      30.735 -17.912  39.410  1.00 77.19           C  
ATOM   1320  CD1 LEU A 640      31.449 -16.752  38.799  1.00 78.61           C  
ATOM   1321  CD2 LEU A 640      31.513 -18.477  40.579  1.00 78.89           C  
ATOM   1322  H   LEU A 640      28.122 -18.355  37.701  1.00  0.00           H  
ATOM   1323  HA  LEU A 640      28.862 -19.557  40.215  1.00  0.00           H  
ATOM   1324  HB3 LEU A 640      29.320 -17.094  40.810  1.00  0.00           H  
ATOM   1325  HB2 LEU A 640      28.947 -16.743  39.149  1.00  0.00           H  
ATOM   1326  HG  LEU A 640      30.666 -18.692  38.652  1.00  0.00           H  
ATOM   1327 HD11 LEU A 640      32.460 -17.051  38.523  1.00  0.00           H  
ATOM   1328 HD12 LEU A 640      30.913 -16.422  37.909  1.00  0.00           H  
ATOM   1329 HD13 LEU A 640      31.496 -15.934  39.518  1.00  0.00           H  
ATOM   1330 HD21 LEU A 640      32.520 -18.737  40.254  1.00  0.00           H  
ATOM   1331 HD22 LEU A 640      31.569 -17.732  41.373  1.00  0.00           H  
ATOM   1332 HD23 LEU A 640      31.011 -19.369  40.953  1.00  0.00           H  
ATOM   1333  N   GLY A 641      26.037 -17.858  40.134  1.00 70.45           N  
ATOM   1334  CA  GLY A 641      24.837 -17.563  40.934  1.00 69.12           C  
ATOM   1335  C   GLY A 641      24.385 -18.807  41.682  1.00 74.57           C  
ATOM   1336  O   GLY A 641      24.401 -18.819  42.912  1.00 75.07           O  
ATOM   1337  HA3 GLY A 641      24.019 -17.186  40.303  1.00  0.00           H  
ATOM   1338  H   GLY A 641      26.013 -17.631  39.150  1.00  0.00           H  
ATOM   1339  HA2 GLY A 641      25.090 -16.795  41.665  1.00  0.00           H  
ATOM   1340  N   PHE A 642      24.073 -19.878  40.920  1.00 71.24           N  
ATOM   1341  CA  PHE A 642      23.598 -21.172  41.408  1.00 70.68           C  
ATOM   1342  C   PHE A 642      24.644 -21.855  42.285  1.00 73.21           C  
ATOM   1343  O   PHE A 642      24.283 -22.398  43.327  1.00 72.97           O  
ATOM   1344  CB  PHE A 642      23.211 -22.085  40.230  1.00  0.00           C  
ATOM   1345  CG  PHE A 642      22.111 -23.084  40.513  1.00  0.00           C  
ATOM   1346  CD1 PHE A 642      20.838 -22.631  40.904  1.00  0.00           C  
ATOM   1347  CD2 PHE A 642      22.358 -24.461  40.385  1.00  0.00           C  
ATOM   1348  CE1 PHE A 642      19.812 -23.556  41.162  1.00  0.00           C  
ATOM   1349  CE2 PHE A 642      21.331 -25.387  40.643  1.00  0.00           C  
ATOM   1350  CZ  PHE A 642      20.058 -24.934  41.032  1.00  0.00           C  
ATOM   1351  HB2 PHE A 642      22.865 -21.475  39.395  1.00  0.00           H  
ATOM   1352  HB3 PHE A 642      24.080 -22.665  39.919  1.00  0.00           H  
ATOM   1353  HD1 PHE A 642      20.650 -21.573  41.007  1.00  0.00           H  
ATOM   1354  HD2 PHE A 642      23.337 -24.809  40.088  1.00  0.00           H  
ATOM   1355  HE1 PHE A 642      18.834 -23.208  41.460  1.00  0.00           H  
ATOM   1356  HE2 PHE A 642      21.520 -26.445  40.543  1.00  0.00           H  
ATOM   1357  HZ  PHE A 642      19.269 -25.644  41.232  1.00  0.00           H  
ATOM   1358  H   PHE A 642      24.161 -19.826  39.915  1.00  0.00           H  
ATOM   1359  HA  PHE A 642      22.707 -21.001  42.012  1.00  0.00           H  
ATOM   1360  N   THR A 643      25.936 -21.793  41.893  1.00 69.42           N  
ATOM   1361  CA  THR A 643      27.052 -22.359  42.657  1.00 69.78           C  
ATOM   1362  C   THR A 643      27.147 -21.698  44.029  1.00 73.65           C  
ATOM   1363  O   THR A 643      27.344 -22.410  45.004  1.00 74.40           O  
ATOM   1364  CB  THR A 643      28.376 -22.182  41.890  1.00  0.00           C  
ATOM   1365  OG1 THR A 643      29.257 -23.260  42.225  1.00  0.00           O  
ATOM   1366  CG2 THR A 643      29.082 -20.855  42.192  1.00  0.00           C  
ATOM   1367  HB  THR A 643      28.176 -22.165  40.819  1.00  0.00           H  
ATOM   1368  HG1 THR A 643      28.850 -24.094  41.980  1.00  0.00           H  
ATOM   1369 HG21 THR A 643      30.007 -20.796  41.618  1.00  0.00           H  
ATOM   1370 HG22 THR A 643      28.431 -20.025  41.916  1.00  0.00           H  
ATOM   1371 HG23 THR A 643      29.311 -20.798  43.256  1.00  0.00           H  
ATOM   1372  H   THR A 643      26.179 -21.336  41.026  1.00  0.00           H  
ATOM   1373  HA  THR A 643      26.872 -23.425  42.797  1.00  0.00           H  
ATOM   1374  N   ILE A 644      26.947 -20.355  44.115  1.00 69.06           N  
ATOM   1375  CA  ILE A 644      26.965 -19.608  45.381  1.00 68.73           C  
ATOM   1376  C   ILE A 644      25.880 -20.131  46.323  1.00 72.47           C  
ATOM   1377  O   ILE A 644      26.188 -20.405  47.486  1.00 74.52           O  
ATOM   1378  CB  ILE A 644      26.800 -18.093  45.158  1.00  0.00           C  
ATOM   1379  CG1 ILE A 644      27.922 -17.535  44.258  1.00  0.00           C  
ATOM   1380  CG2 ILE A 644      26.730 -17.341  46.499  1.00  0.00           C  
ATOM   1381  CD1 ILE A 644      29.374 -17.660  44.746  1.00  0.00           C  
ATOM   1382  HB  ILE A 644      25.808 -17.891  44.755  1.00  0.00           H  
ATOM   1383 HG12 ILE A 644      27.904 -18.046  43.295  1.00  0.00           H  
ATOM   1384 HG13 ILE A 644      27.768 -16.467  44.105  1.00  0.00           H  
ATOM   1385 HG21 ILE A 644      26.614 -16.273  46.312  1.00  0.00           H  
ATOM   1386 HG22 ILE A 644      25.879 -17.703  47.075  1.00  0.00           H  
ATOM   1387 HG23 ILE A 644      27.648 -17.513  47.061  1.00  0.00           H  
ATOM   1388 HD11 ILE A 644      30.045 -17.223  44.007  1.00  0.00           H  
ATOM   1389 HD12 ILE A 644      29.486 -17.133  45.694  1.00  0.00           H  
ATOM   1390 HD13 ILE A 644      29.622 -18.712  44.885  1.00  0.00           H  
ATOM   1391  H   ILE A 644      26.774 -19.816  43.279  1.00  0.00           H  
ATOM   1392  HA  ILE A 644      27.932 -19.775  45.856  1.00  0.00           H  
ATOM   1393  N   PHE A 645      24.641 -20.321  45.806  1.00 65.43           N  
ATOM   1394  CA  PHE A 645      23.493 -20.850  46.538  1.00 64.80           C  
ATOM   1395  C   PHE A 645      23.742 -22.283  47.019  1.00 70.16           C  
ATOM   1396  O   PHE A 645      23.545 -22.582  48.201  1.00 70.50           O  
ATOM   1397  CB  PHE A 645      22.219 -20.791  45.675  1.00  0.00           C  
ATOM   1398  CG  PHE A 645      21.592 -19.907  44.943  1.00  0.00           C  
ATOM   1399  CD1 PHE A 645      20.479 -19.334  45.384  1.00  0.00           C  
ATOM   1400  CD2 PHE A 645      22.141 -19.773  43.737  1.00  0.00           C  
ATOM   1401  CE1 PHE A 645      20.089 -18.381  44.549  1.00  0.00           C  
ATOM   1402  CE2 PHE A 645      21.671 -18.858  42.867  1.00  0.00           C  
ATOM   1403  CZ  PHE A 645      20.704 -18.026  43.350  1.00  0.00           C  
ATOM   1404  HB2 PHE A 645      22.196 -21.699  45.067  1.00  0.00           H  
ATOM   1405  HB3 PHE A 645      21.486 -21.126  46.417  1.00  0.00           H  
ATOM   1406  HD1 PHE A 645      20.176 -19.411  46.409  1.00  0.00           H  
ATOM   1407  HD2 PHE A 645      23.056 -20.327  43.690  1.00  0.00           H  
ATOM   1408  HE1 PHE A 645      19.546 -17.752  45.105  1.00  0.00           H  
ATOM   1409  HE2 PHE A 645      22.055 -18.713  41.874  1.00  0.00           H  
ATOM   1410  HZ  PHE A 645      20.517 -17.143  42.768  1.00  0.00           H  
ATOM   1411  H   PHE A 645      24.456 -20.090  44.840  1.00  0.00           H  
ATOM   1412  HA  PHE A 645      23.335 -20.223  47.415  1.00  0.00           H  
ATOM   1413  N   LEU A 646      24.146 -23.177  46.102  1.00 67.46           N  
ATOM   1414  CA  LEU A 646      24.275 -24.596  46.429  1.00 68.55           C  
ATOM   1415  C   LEU A 646      25.604 -24.942  47.101  1.00 74.40           C  
ATOM   1416  O   LEU A 646      25.690 -26.018  47.699  1.00 76.60           O  
ATOM   1417  CB  LEU A 646      23.960 -25.474  45.204  1.00  0.00           C  
ATOM   1418  CG  LEU A 646      22.546 -25.511  44.573  1.00  0.00           C  
ATOM   1419  CD1 LEU A 646      22.502 -26.354  43.301  1.00  0.00           C  
ATOM   1420  CD2 LEU A 646      21.516 -26.014  45.584  1.00  0.00           C  
ATOM   1421  HB2 LEU A 646      24.595 -25.176  44.369  1.00  0.00           H  
ATOM   1422  HB3 LEU A 646      24.149 -26.520  45.447  1.00  0.00           H  
ATOM   1423  HG  LEU A 646      22.206 -24.493  44.383  1.00  0.00           H  
ATOM   1424 HD11 LEU A 646      21.490 -26.349  42.896  1.00  0.00           H  
ATOM   1425 HD12 LEU A 646      23.190 -25.937  42.565  1.00  0.00           H  
ATOM   1426 HD13 LEU A 646      22.795 -27.378  43.533  1.00  0.00           H  
ATOM   1427 HD21 LEU A 646      20.529 -26.032  45.120  1.00  0.00           H  
ATOM   1428 HD22 LEU A 646      21.783 -27.021  45.905  1.00  0.00           H  
ATOM   1429 HD23 LEU A 646      21.498 -25.350  46.448  1.00  0.00           H  
ATOM   1430  H   LEU A 646      24.368 -22.874  45.164  1.00  0.00           H  
ATOM   1431  HA  LEU A 646      23.499 -24.810  47.164  1.00  0.00           H  
ATOM   1432  N   SER A 647      26.589 -24.021  47.115  1.00 68.61           N  
ATOM   1433  CA  SER A 647      27.819 -24.285  47.855  1.00 69.34           C  
ATOM   1434  C   SER A 647      27.590 -23.932  49.305  1.00 73.00           C  
ATOM   1435  O   SER A 647      27.973 -24.702  50.187  1.00 74.51           O  
ATOM   1436  CB  SER A 647      29.004 -23.508  47.293  1.00 73.35           C  
ATOM   1437  OG  SER A 647      29.312 -23.910  45.969  1.00 82.10           O  
ATOM   1438  H   SER A 647      26.474 -23.151  46.614  1.00  0.00           H  
ATOM   1439  HA  SER A 647      28.041 -25.350  47.789  1.00  0.00           H  
ATOM   1440  HB3 SER A 647      29.874 -23.663  47.931  1.00  0.00           H  
ATOM   1441  HB2 SER A 647      28.777 -22.442  47.305  1.00  0.00           H  
ATOM   1442  HG  SER A 647      28.708 -23.485  45.356  1.00  0.00           H  
ATOM   1443  N   CYS A 648      26.936 -22.779  49.558  1.00 67.73           N  
ATOM   1444  CA  CYS A 648      26.650 -22.333  50.911  1.00 68.19           C  
ATOM   1445  C   CYS A 648      25.608 -23.242  51.561  1.00 76.38           C  
ATOM   1446  O   CYS A 648      25.709 -23.521  52.767  1.00 77.66           O  
ATOM   1447  CB  CYS A 648      26.179 -20.867  50.905  1.00  0.00           C  
ATOM   1448  SG  CYS A 648      24.378 -20.697  50.735  1.00  0.00           S  
ATOM   1449  HB2 CYS A 648      26.469 -20.388  51.840  1.00  0.00           H  
ATOM   1450  HB3 CYS A 648      26.640 -20.340  50.069  1.00  0.00           H  
ATOM   1451  HG  CYS A 648      23.985 -21.253  49.585  1.00  0.00           H  
ATOM   1452  H   CYS A 648      26.628 -22.195  48.794  1.00  0.00           H  
ATOM   1453  HA  CYS A 648      27.569 -22.395  51.493  1.00  0.00           H  
ATOM   1454  N   LEU A 649      24.660 -23.780  50.747  1.00 73.35           N  
ATOM   1455  CA  LEU A 649      23.635 -24.697  51.244  1.00 73.20           C  
ATOM   1456  C   LEU A 649      24.196 -26.091  51.532  1.00 78.04           C  
ATOM   1457  O   LEU A 649      23.851 -26.645  52.572  1.00 78.73           O  
ATOM   1458  CB  LEU A 649      22.450 -24.791  50.290  1.00 72.01           C  
ATOM   1459  CG  LEU A 649      21.259 -23.942  50.672  1.00 76.57           C  
ATOM   1460  CD1 LEU A 649      20.428 -23.606  49.469  1.00 76.96           C  
ATOM   1461  CD2 LEU A 649      20.424 -24.587  51.738  1.00 78.36           C  
ATOM   1462  H   LEU A 649      24.649 -23.549  49.764  1.00  0.00           H  
ATOM   1463  HA  LEU A 649      23.265 -24.293  52.186  1.00  0.00           H  
ATOM   1464  HB3 LEU A 649      22.138 -25.832  50.204  1.00  0.00           H  
ATOM   1465  HB2 LEU A 649      22.775 -24.525  49.284  1.00  0.00           H  
ATOM   1466  HG  LEU A 649      21.641 -23.005  51.078  1.00  0.00           H  
ATOM   1467 HD11 LEU A 649      19.578 -22.995  49.773  1.00  0.00           H  
ATOM   1468 HD12 LEU A 649      21.034 -23.053  48.751  1.00  0.00           H  
ATOM   1469 HD13 LEU A 649      20.067 -24.525  49.008  1.00  0.00           H  
ATOM   1470 HD21 LEU A 649      19.580 -23.941  51.980  1.00  0.00           H  
ATOM   1471 HD22 LEU A 649      20.054 -25.548  51.379  1.00  0.00           H  
ATOM   1472 HD23 LEU A 649      21.030 -24.742  52.631  1.00  0.00           H  
ATOM   1473  N   THR A 650      25.060 -26.660  50.640  1.00 74.65           N  
ATOM   1474  CA  THR A 650      25.663 -27.993  50.852  1.00 75.31           C  
ATOM   1475  C   THR A 650      26.546 -27.960  52.107  1.00 78.20           C  
ATOM   1476  O   THR A 650      26.621 -28.965  52.797  1.00 79.68           O  
ATOM   1477  CB  THR A 650      26.392 -28.584  49.631  1.00  0.00           C  
ATOM   1478  OG1 THR A 650      27.470 -27.715  49.265  1.00  0.00           O  
ATOM   1479  CG2 THR A 650      25.480 -28.778  48.413  1.00  0.00           C  
ATOM   1480  HB  THR A 650      26.762 -29.579  49.874  1.00  0.00           H  
ATOM   1481  HG1 THR A 650      27.121 -26.848  49.045  1.00  0.00           H  
ATOM   1482 HG21 THR A 650      26.058 -29.197  47.589  1.00  0.00           H  
ATOM   1483 HG22 THR A 650      24.669 -29.459  48.670  1.00  0.00           H  
ATOM   1484 HG23 THR A 650      25.064 -27.816  48.112  1.00  0.00           H  
ATOM   1485  H   THR A 650      25.310 -26.167  49.795  1.00  0.00           H  
ATOM   1486  HA  THR A 650      24.839 -28.671  51.075  1.00  0.00           H  
ATOM   1487  N   VAL A 651      27.140 -26.804  52.430  1.00 73.18           N  
ATOM   1488  CA  VAL A 651      27.952 -26.619  53.631  1.00 74.62           C  
ATOM   1489  C   VAL A 651      27.006 -26.577  54.869  1.00 77.80           C  
ATOM   1490  O   VAL A 651      27.264 -27.283  55.853  1.00 78.74           O  
ATOM   1491  CB  VAL A 651      28.844 -25.374  53.467  1.00  0.00           C  
ATOM   1492  CG1 VAL A 651      29.613 -25.137  54.768  1.00  0.00           C  
ATOM   1493  CG2 VAL A 651      29.849 -25.528  52.317  1.00  0.00           C  
ATOM   1494  HB  VAL A 651      28.223 -24.510  53.232  1.00  0.00           H  
ATOM   1495 HG11 VAL A 651      30.247 -24.257  54.660  1.00  0.00           H  
ATOM   1496 HG12 VAL A 651      28.908 -24.978  55.583  1.00  0.00           H  
ATOM   1497 HG13 VAL A 651      30.233 -26.006  54.988  1.00  0.00           H  
ATOM   1498 HG21 VAL A 651      30.455 -24.625  52.241  1.00  0.00           H  
ATOM   1499 HG22 VAL A 651      30.496 -26.384  52.511  1.00  0.00           H  
ATOM   1500 HG23 VAL A 651      29.311 -25.683  51.382  1.00  0.00           H  
ATOM   1501  H   VAL A 651      27.038 -25.999  51.829  1.00  0.00           H  
ATOM   1502  HA  VAL A 651      28.602 -27.488  53.734  1.00  0.00           H  
ATOM   1503  N   ARG A 652      25.905 -25.785  54.783  1.00 72.10           N  
ATOM   1504  CA  ARG A 652      24.868 -25.620  55.811  1.00 71.51           C  
ATOM   1505  C   ARG A 652      24.228 -26.962  56.181  1.00 74.66           C  
ATOM   1506  O   ARG A 652      24.175 -27.295  57.364  1.00 75.95           O  
ATOM   1507  CB  ARG A 652      23.784 -24.643  55.320  1.00  0.00           C  
ATOM   1508  CG  ARG A 652      22.659 -24.204  56.285  1.00  0.00           C  
ATOM   1509  CD  ARG A 652      21.617 -23.198  55.797  1.00  0.00           C  
ATOM   1510  NE  ARG A 652      22.209 -21.898  55.464  1.00  0.00           N  
ATOM   1511  CZ  ARG A 652      22.415 -21.448  54.213  1.00  0.00           C  
ATOM   1512  NH1 ARG A 652      22.069 -22.207  53.150  1.00  0.00           N  
ATOM   1513  NH2 ARG A 652      22.980 -20.235  54.052  1.00  0.00           N1+
ATOM   1514  HB2 ARG A 652      24.250 -23.708  55.010  1.00  0.00           H  
ATOM   1515  HB3 ARG A 652      23.254 -25.082  54.475  1.00  0.00           H  
ATOM   1516  HG2 ARG A 652      22.078 -25.075  56.587  1.00  0.00           H  
ATOM   1517  HG3 ARG A 652      23.098 -23.736  57.167  1.00  0.00           H  
ATOM   1518  HD2 ARG A 652      21.129 -23.584  54.902  1.00  0.00           H  
ATOM   1519  HD3 ARG A 652      20.872 -23.039  56.577  1.00  0.00           H  
ATOM   1520  HE  ARG A 652      22.470 -21.327  56.256  1.00  0.00           H  
ATOM   1521 HH12 ARG A 652      22.225 -21.864  52.213  1.00  0.00           H  
ATOM   1522 HH11 ARG A 652      21.653 -23.116  53.293  1.00  0.00           H  
ATOM   1523 HH22 ARG A 652      23.145 -19.874  53.124  1.00  0.00           H  
ATOM   1524 HH21 ARG A 652      23.238 -19.687  54.861  1.00  0.00           H  
ATOM   1525  H   ARG A 652      25.741 -25.237  53.950  1.00  0.00           H  
ATOM   1526  HA  ARG A 652      25.331 -25.201  56.704  1.00  0.00           H  
ATOM   1527  N   SER A 653      23.752 -27.719  55.168  1.00 69.41           N  
ATOM   1528  CA  SER A 653      23.089 -29.014  55.316  1.00 69.83           C  
ATOM   1529  C   SER A 653      24.070 -30.107  55.748  1.00 74.42           C  
ATOM   1530  O   SER A 653      23.670 -30.985  56.514  1.00 75.84           O  
ATOM   1531  CB  SER A 653      22.344 -29.415  54.029  1.00  0.00           C  
ATOM   1532  OG  SER A 653      23.242 -30.082  53.134  1.00  0.00           O  
ATOM   1533  HB2 SER A 653      21.522 -30.085  54.278  1.00  0.00           H  
ATOM   1534  HB3 SER A 653      21.951 -28.522  53.543  1.00  0.00           H  
ATOM   1535  HG  SER A 653      23.967 -29.493  52.910  1.00  0.00           H  
ATOM   1536  H   SER A 653      23.842 -27.400  54.214  1.00  0.00           H  
ATOM   1537  HA  SER A 653      22.345 -28.912  56.106  1.00  0.00           H  
ATOM   1538  N   PHE A 654      25.348 -30.050  55.299  1.00 69.79           N  
ATOM   1539  CA  PHE A 654      26.344 -31.029  55.734  1.00 71.58           C  
ATOM   1540  C   PHE A 654      26.517 -30.927  57.244  1.00 77.78           C  
ATOM   1541  O   PHE A 654      26.514 -31.948  57.929  1.00 77.68           O  
ATOM   1542  CB  PHE A 654      27.696 -30.842  55.020  1.00  0.00           C  
ATOM   1543  CG  PHE A 654      28.775 -31.833  55.398  1.00  0.00           C  
ATOM   1544  CD1 PHE A 654      28.753 -33.132  54.859  1.00  0.00           C  
ATOM   1545  CD2 PHE A 654      29.798 -31.458  56.285  1.00  0.00           C  
ATOM   1546  CE1 PHE A 654      29.757 -34.053  55.204  1.00  0.00           C  
ATOM   1547  CE2 PHE A 654      30.803 -32.379  56.630  1.00  0.00           C  
ATOM   1548  CZ  PHE A 654      30.782 -33.677  56.089  1.00  0.00           C  
ATOM   1549  HB2 PHE A 654      27.555 -30.938  53.943  1.00  0.00           H  
ATOM   1550  HB3 PHE A 654      28.094 -29.853  55.247  1.00  0.00           H  
ATOM   1551  HD1 PHE A 654      27.964 -33.422  54.181  1.00  0.00           H  
ATOM   1552  HD2 PHE A 654      29.813 -30.462  56.702  1.00  0.00           H  
ATOM   1553  HE1 PHE A 654      29.742 -35.049  54.787  1.00  0.00           H  
ATOM   1554  HE2 PHE A 654      31.590 -32.090  57.310  1.00  0.00           H  
ATOM   1555  HZ  PHE A 654      31.553 -34.385  56.354  1.00  0.00           H  
ATOM   1556  H   PHE A 654      25.625 -29.324  54.654  1.00  0.00           H  
ATOM   1557  HA  PHE A 654      25.969 -32.025  55.500  1.00  0.00           H  
ATOM   1558  N   GLN A 655      26.632 -29.680  57.748  1.00 76.06           N  
ATOM   1559  CA  GLN A 655      26.760 -29.323  59.158  1.00 77.88           C  
ATOM   1560  C   GLN A 655      25.565 -29.884  59.956  1.00 84.05           C  
ATOM   1561  O   GLN A 655      25.795 -30.631  60.911  1.00 85.43           O  
ATOM   1562  CB  GLN A 655      26.857 -27.792  59.297  1.00  0.00           C  
ATOM   1563  CG  GLN A 655      27.069 -27.209  60.704  1.00  0.00           C  
ATOM   1564  CD  GLN A 655      27.227 -25.697  60.752  1.00  0.00           C  
ATOM   1565  OE1 GLN A 655      27.166 -25.019  59.732  1.00  0.00           O  
ATOM   1566  NE2 GLN A 655      27.441 -25.148  61.943  1.00  0.00           N  
ATOM   1567  HB2 GLN A 655      27.699 -27.427  58.708  1.00  0.00           H  
ATOM   1568  HB3 GLN A 655      25.936 -27.335  58.936  1.00  0.00           H  
ATOM   1569  HG2 GLN A 655      26.214 -27.456  61.332  1.00  0.00           H  
ATOM   1570  HG3 GLN A 655      27.974 -27.633  61.141  1.00  0.00           H  
ATOM   1571 HE22 GLN A 655      27.552 -24.147  62.025  1.00  0.00           H  
ATOM   1572 HE21 GLN A 655      27.493 -25.731  62.766  1.00  0.00           H  
ATOM   1573  H   GLN A 655      26.635 -28.883  57.128  1.00  0.00           H  
ATOM   1574  HA  GLN A 655      27.677 -29.766  59.547  1.00  0.00           H  
ATOM   1575  N   LEU A 656      24.300 -29.591  59.510  1.00 79.92           N  
ATOM   1576  CA  LEU A 656      23.049 -30.091  60.106  1.00 80.71           C  
ATOM   1577  C   LEU A 656      23.101 -31.635  60.187  1.00 87.64           C  
ATOM   1578  O   LEU A 656      22.771 -32.204  61.234  1.00 89.72           O  
ATOM   1579  CB  LEU A 656      21.791 -29.622  59.351  1.00  0.00           C  
ATOM   1580  CG  LEU A 656      21.393 -28.127  59.287  1.00  0.00           C  
ATOM   1581  CD1 LEU A 656      20.184 -27.889  58.385  1.00  0.00           C  
ATOM   1582  CD2 LEU A 656      21.131 -27.577  60.689  1.00  0.00           C  
ATOM   1583  HB2 LEU A 656      21.873 -29.901  58.300  1.00  0.00           H  
ATOM   1584  HB3 LEU A 656      20.910 -30.094  59.784  1.00  0.00           H  
ATOM   1585  HG  LEU A 656      22.249 -27.536  58.962  1.00  0.00           H  
ATOM   1586 HD11 LEU A 656      19.943 -26.826  58.373  1.00  0.00           H  
ATOM   1587 HD12 LEU A 656      20.414 -28.221  57.373  1.00  0.00           H  
ATOM   1588 HD13 LEU A 656      19.331 -28.450  58.766  1.00  0.00           H  
ATOM   1589 HD21 LEU A 656      20.853 -26.525  60.620  1.00  0.00           H  
ATOM   1590 HD22 LEU A 656      20.320 -28.137  61.154  1.00  0.00           H  
ATOM   1591 HD23 LEU A 656      22.033 -27.675  61.293  1.00  0.00           H  
ATOM   1592  H   LEU A 656      24.174 -28.987  58.711  1.00  0.00           H  
ATOM   1593  HA  LEU A 656      22.988 -29.706  61.124  1.00  0.00           H  
ATOM   1594  N   ILE A 657      23.513 -32.297  59.085  1.00 83.84           N  
ATOM   1595  CA  ILE A 657      23.620 -33.748  59.013  1.00 85.34           C  
ATOM   1596  C   ILE A 657      24.716 -34.286  59.937  1.00 92.98           C  
ATOM   1597  O   ILE A 657      24.522 -35.354  60.518  1.00 94.65           O  
ATOM   1598  CB  ILE A 657      23.866 -34.195  57.560  1.00  0.00           C  
ATOM   1599  CG1 ILE A 657      25.159 -34.178  56.827  1.00  0.00           C  
ATOM   1600  CG2 ILE A 657      22.573 -33.914  56.783  1.00  0.00           C  
ATOM   1601  CD1 ILE A 657      25.318 -35.169  55.664  1.00  0.00           C  
ATOM   1602  HB  ILE A 657      23.879 -35.246  57.792  1.00  0.00           H  
ATOM   1603 HG12 ILE A 657      25.005 -33.198  56.490  1.00  0.00           H  
ATOM   1604 HG13 ILE A 657      26.020 -34.261  57.491  1.00  0.00           H  
ATOM   1605 HG21 ILE A 657      22.601 -34.427  55.848  1.00  0.00           H  
ATOM   1606 HG22 ILE A 657      21.695 -34.310  57.289  1.00  0.00           H  
ATOM   1607 HG23 ILE A 657      22.358 -32.867  56.615  1.00  0.00           H  
ATOM   1608 HD11 ILE A 657      26.320 -35.064  55.251  1.00  0.00           H  
ATOM   1609 HD12 ILE A 657      25.210 -36.198  56.001  1.00  0.00           H  
ATOM   1610 HD13 ILE A 657      24.612 -35.023  54.849  1.00  0.00           H  
ATOM   1611  H   ILE A 657      23.766 -31.784  58.253  1.00  0.00           H  
ATOM   1612  HA  ILE A 657      22.669 -34.171  59.338  1.00  0.00           H  
ATOM   1613  N   ILE A 658      25.840 -33.541  60.102  1.00 90.74           N  
ATOM   1614  CA  ILE A 658      26.950 -33.908  60.996  1.00 93.07           C  
ATOM   1615  C   ILE A 658      26.524 -33.773  62.460  1.00 99.75           C  
ATOM   1616  O   ILE A 658      26.909 -34.611  63.281  1.00100.85           O  
ATOM   1617  CB  ILE A 658      28.197 -33.045  60.728  1.00  0.00           C  
ATOM   1618  CG1 ILE A 658      28.679 -33.195  59.270  1.00  0.00           C  
ATOM   1619  CG2 ILE A 658      29.321 -33.373  61.727  1.00  0.00           C  
ATOM   1620  CD1 ILE A 658      29.109 -34.590  58.788  1.00  0.00           C  
ATOM   1621  HB  ILE A 658      27.985 -32.008  60.988  1.00  0.00           H  
ATOM   1622 HG12 ILE A 658      27.880 -32.897  58.591  1.00  0.00           H  
ATOM   1623 HG13 ILE A 658      29.550 -32.561  59.108  1.00  0.00           H  
ATOM   1624 HG21 ILE A 658      30.190 -32.749  61.515  1.00  0.00           H  
ATOM   1625 HG22 ILE A 658      28.974 -33.178  62.742  1.00  0.00           H  
ATOM   1626 HG23 ILE A 658      29.597 -34.423  61.633  1.00  0.00           H  
ATOM   1627 HD11 ILE A 658      29.421 -34.534  57.745  1.00  0.00           H  
ATOM   1628 HD12 ILE A 658      29.941 -34.945  59.397  1.00  0.00           H  
ATOM   1629 HD13 ILE A 658      28.272 -35.281  58.880  1.00  0.00           H  
ATOM   1630  H   ILE A 658      25.951 -32.675  59.593  1.00  0.00           H  
ATOM   1631  HA  ILE A 658      27.209 -34.950  60.810  1.00  0.00           H  
ATOM   1632  N   ILE A 659      25.714 -32.715  62.771  1.00 96.40           N  
ATOM   1633  CA  ILE A 659      25.126 -32.400  64.081  1.00 97.76           C  
ATOM   1634  C   ILE A 659      24.262 -33.600  64.524  1.00104.56           C  
ATOM   1635  O   ILE A 659      24.292 -33.952  65.710  1.00106.16           O  
ATOM   1636  CB  ILE A 659      24.323 -31.050  64.031  1.00 99.09           C  
ATOM   1637  CG1 ILE A 659      25.277 -29.829  64.010  1.00 99.20           C  
ATOM   1638  CG2 ILE A 659      23.292 -30.912  65.174  1.00 99.89           C  
ATOM   1639  CD1 ILE A 659      24.698 -28.540  63.286  1.00 96.75           C  
ATOM   1640  H   ILE A 659      25.461 -32.046  62.058  1.00  0.00           H  
ATOM   1641  HA  ILE A 659      25.939 -32.284  64.798  1.00  0.00           H  
ATOM   1642  HB  ILE A 659      23.767 -31.041  63.093  1.00  0.00           H  
ATOM   1643 HG13 ILE A 659      26.218 -30.115  63.540  1.00  0.00           H  
ATOM   1644 HG12 ILE A 659      25.558 -29.573  65.032  1.00  0.00           H  
ATOM   1645 HG21 ILE A 659      22.772 -29.959  65.082  1.00  0.00           H  
ATOM   1646 HG22 ILE A 659      22.570 -31.726  65.113  1.00  0.00           H  
ATOM   1647 HG23 ILE A 659      23.806 -30.954  66.134  1.00  0.00           H  
ATOM   1648 HD11 ILE A 659      25.437 -27.739  63.322  1.00  0.00           H  
ATOM   1649 HD12 ILE A 659      24.471 -28.777  62.247  1.00  0.00           H  
ATOM   1650 HD13 ILE A 659      23.788 -28.217  63.791  1.00  0.00           H  
ATOM   1651  N   PHE A 660      23.547 -34.254  63.556  1.00100.99           N  
ATOM   1652  CA  PHE A 660      22.705 -35.435  63.796  1.00102.10           C  
ATOM   1653  C   PHE A 660      23.556 -36.609  64.311  1.00109.47           C  
ATOM   1654  O   PHE A 660      24.221 -37.326  63.545  1.00109.21           O  
ATOM   1655  CB  PHE A 660      21.883 -35.841  62.558  1.00  0.00           C  
ATOM   1656  CG  PHE A 660      20.975 -37.037  62.742  1.00  0.00           C  
ATOM   1657  CD1 PHE A 660      19.750 -36.888  63.417  1.00  0.00           C  
ATOM   1658  CD2 PHE A 660      21.353 -38.294  62.242  1.00  0.00           C  
ATOM   1659  CE1 PHE A 660      18.901 -37.996  63.584  1.00  0.00           C  
ATOM   1660  CE2 PHE A 660      20.504 -39.402  62.410  1.00  0.00           C  
ATOM   1661  CZ  PHE A 660      19.278 -39.253  63.081  1.00  0.00           C  
ATOM   1662  HB2 PHE A 660      21.242 -35.012  62.259  1.00  0.00           H  
ATOM   1663  HB3 PHE A 660      22.558 -36.091  61.740  1.00  0.00           H  
ATOM   1664  HD1 PHE A 660      19.461 -35.923  63.806  1.00  0.00           H  
ATOM   1665  HD2 PHE A 660      22.296 -38.409  61.728  1.00  0.00           H  
ATOM   1666  HE1 PHE A 660      17.959 -37.881  64.099  1.00  0.00           H  
ATOM   1667  HE2 PHE A 660      20.794 -40.368  62.023  1.00  0.00           H  
ATOM   1668  HZ  PHE A 660      18.625 -40.104  63.211  1.00  0.00           H  
ATOM   1669  H   PHE A 660      23.577 -33.930  62.600  1.00  0.00           H  
ATOM   1670  HA  PHE A 660      21.998 -35.175  64.584  1.00  0.00           H  
ATOM   1671  N   LYS A 661      23.568 -36.733  65.652  1.00108.20           N  
ATOM   1672  CA  LYS A 661      24.295 -37.731  66.434  1.00126.94           C  
ATOM   1673  C   LYS A 661      23.594 -37.714  67.830  1.00139.08           C  
ATOM   1674  O   LYS A 661      24.266 -37.555  68.858  1.00101.87           O  
ATOM   1675  CB  LYS A 661      25.779 -37.335  66.547  1.00  0.00           C  
ATOM   1676  CG  LYS A 661      26.628 -38.369  67.293  1.00  0.00           C  
ATOM   1677  CD  LYS A 661      28.123 -38.036  67.358  1.00  0.00           C  
ATOM   1678  CE  LYS A 661      28.991 -39.061  68.101  1.00  0.00           C  
ATOM   1679  NZ  LYS A 661      30.417 -38.693  68.134  1.00  0.00           N1+
ATOM   1680  HB2 LYS A 661      26.202 -37.221  65.549  1.00  0.00           H  
ATOM   1681  HB3 LYS A 661      25.863 -36.391  67.087  1.00  0.00           H  
ATOM   1682  HG2 LYS A 661      26.277 -38.455  68.321  1.00  0.00           H  
ATOM   1683  HG3 LYS A 661      26.540 -39.337  66.798  1.00  0.00           H  
ATOM   1684  HD2 LYS A 661      28.525 -37.966  66.347  1.00  0.00           H  
ATOM   1685  HD3 LYS A 661      28.262 -37.084  67.870  1.00  0.00           H  
ATOM   1686  HE2 LYS A 661      28.648 -39.148  69.132  1.00  0.00           H  
ATOM   1687  HE3 LYS A 661      28.911 -40.030  67.609  1.00  0.00           H  
ATOM   1688  HZ1 LYS A 661      30.525 -37.804  68.601  1.00  0.00           H  
ATOM   1689  HZ2 LYS A 661      30.937 -39.401  68.633  1.00  0.00           H  
ATOM   1690  HZ3 LYS A 661      30.769 -38.622  67.190  1.00  0.00           H  
ATOM   1691  H   LYS A 661      23.034 -36.093  66.223  1.00  0.00           H  
ATOM   1692  HA  LYS A 661      24.224 -38.695  65.930  1.00  0.00           H  
ATOM   1693  N   PHE A 662      22.265 -37.766  67.950  1.00  5.42           N  
ATOM   1694  CA  PHE A 662      21.629 -37.774  69.281  1.00  5.32           C  
ATOM   1695  C   PHE A 662      21.699 -39.223  69.796  1.00  4.74           C  
ATOM   1696  O   PHE A 662      21.378 -40.150  69.054  1.00  6.39           O  
ATOM   1697  CB  PHE A 662      20.142 -37.363  69.244  1.00  0.00           C  
ATOM   1698  CG  PHE A 662      19.734 -36.288  68.251  1.00  0.00           C  
ATOM   1699  CD1 PHE A 662      18.796 -36.599  67.242  1.00  0.00           C  
ATOM   1700  CD2 PHE A 662      20.244 -34.976  68.357  1.00  0.00           C  
ATOM   1701  CE1 PHE A 662      18.346 -35.597  66.363  1.00  0.00           C  
ATOM   1702  CE2 PHE A 662      19.807 -33.980  67.462  1.00  0.00           C  
ATOM   1703  CZ  PHE A 662      18.849 -34.288  66.479  1.00  0.00           C  
ATOM   1704  HB2 PHE A 662      19.493 -38.230  69.102  1.00  0.00           H  
ATOM   1705  HB3 PHE A 662      19.882 -36.988  70.233  1.00  0.00           H  
ATOM   1706  HD1 PHE A 662      18.401 -37.600  67.149  1.00  0.00           H  
ATOM   1707  HD2 PHE A 662      20.957 -34.722  69.128  1.00  0.00           H  
ATOM   1708  HE1 PHE A 662      17.614 -35.831  65.603  1.00  0.00           H  
ATOM   1709  HE2 PHE A 662      20.196 -32.972  67.530  1.00  0.00           H  
ATOM   1710  HZ  PHE A 662      18.498 -33.512  65.816  1.00  0.00           H  
ATOM   1711  H   PHE A 662      21.679 -37.917  67.137  1.00  0.00           H  
ATOM   1712  HA  PHE A 662      22.154 -37.092  69.951  1.00  0.00           H  
ATOM   1713  N   SER A 663      22.163 -39.416  71.036  1.00  5.58           N  
ATOM   1714  CA  SER A 663      22.212 -40.690  71.766  1.00  6.93           C  
ATOM   1715  C   SER A 663      23.454 -41.550  71.440  1.00  8.66           C  
ATOM   1716  O   SER A 663      23.801 -42.448  72.207  1.00 10.13           O  
ATOM   1717  CB  SER A 663      20.853 -41.444  71.764  1.00  0.00           C  
ATOM   1718  OG  SER A 663      19.869 -40.693  72.467  1.00  0.00           O  
ATOM   1719  HB2 SER A 663      20.490 -41.661  70.759  1.00  0.00           H  
ATOM   1720  HB3 SER A 663      20.955 -42.413  72.256  1.00  0.00           H  
ATOM   1721  HG  SER A 663      19.756 -39.853  72.049  1.00  0.00           H  
ATOM   1722  H   SER A 663      22.471 -38.599  71.540  1.00  0.00           H  
ATOM   1723  HA  SER A 663      22.383 -40.398  72.800  1.00  0.00           H  
ATOM   1724  N   THR A 664      24.162 -41.263  70.340  1.00 10.08           N  
ATOM   1725  CA  THR A 664      25.347 -41.966  69.859  1.00 12.98           C  
ATOM   1726  C   THR A 664      26.601 -41.495  70.639  1.00 13.49           C  
ATOM   1727  O   THR A 664      26.882 -40.300  70.744  1.00 15.15           O  
ATOM   1728  CB  THR A 664      25.516 -41.658  68.336  1.00  0.00           C  
ATOM   1729  OG1 THR A 664      24.426 -40.915  67.799  1.00  0.00           O  
ATOM   1730  CG2 THR A 664      25.666 -42.927  67.490  1.00  0.00           C  
ATOM   1731  HB  THR A 664      26.410 -41.055  68.179  1.00  0.00           H  
ATOM   1732  HG1 THR A 664      24.560 -40.746  66.876  1.00  0.00           H  
ATOM   1733 HG21 THR A 664      25.896 -42.683  66.452  1.00  0.00           H  
ATOM   1734 HG22 THR A 664      26.477 -43.554  67.863  1.00  0.00           H  
ATOM   1735 HG23 THR A 664      24.750 -43.520  67.501  1.00  0.00           H  
ATOM   1736  H   THR A 664      23.795 -40.579  69.684  1.00  0.00           H  
ATOM   1737  HA  THR A 664      25.190 -43.034  70.010  1.00  0.00           H  
ATOM   1738  N   LYS A 665      27.382 -42.448  71.168  0.60 13.23           N  
ATOM   1739  CA  LYS A 665      28.568 -42.214  72.001  0.60 11.63           C  
ATOM   1740  C   LYS A 665      29.770 -41.656  71.183  0.60 12.19           C  
ATOM   1741  O   LYS A 665      29.727 -41.562  69.952  0.60 11.47           O  
ATOM   1742  CB  LYS A 665      28.919 -43.556  72.701  1.00  0.00           C  
ATOM   1743  CG  LYS A 665      29.641 -43.390  74.055  1.00  0.00           C  
ATOM   1744  CD  LYS A 665      29.891 -44.720  74.791  1.00  0.00           C  
ATOM   1745  CE  LYS A 665      30.525 -44.499  76.179  1.00  0.00           C  
ATOM   1746  NZ  LYS A 665      30.807 -45.768  76.880  1.00  0.00           N1+
ATOM   1747  HB2 LYS A 665      27.996 -44.102  72.899  1.00  0.00           H  
ATOM   1748  HB3 LYS A 665      29.497 -44.196  72.031  1.00  0.00           H  
ATOM   1749  HG2 LYS A 665      30.596 -42.884  73.912  1.00  0.00           H  
ATOM   1750  HG3 LYS A 665      29.041 -42.737  74.691  1.00  0.00           H  
ATOM   1751  HD2 LYS A 665      28.945 -45.255  74.897  1.00  0.00           H  
ATOM   1752  HD3 LYS A 665      30.535 -45.351  74.175  1.00  0.00           H  
ATOM   1753  HE2 LYS A 665      31.456 -43.938  76.079  1.00  0.00           H  
ATOM   1754  HE3 LYS A 665      29.861 -43.895  76.799  1.00  0.00           H  
ATOM   1755  HZ1 LYS A 665      31.449 -46.321  76.328  1.00  0.00           H  
ATOM   1756  HZ2 LYS A 665      31.229 -45.588  77.781  1.00  0.00           H  
ATOM   1757  HZ3 LYS A 665      29.955 -46.296  77.010  1.00  0.00           H  
ATOM   1758  H   LYS A 665      27.092 -43.401  71.024  1.00  0.00           H  
ATOM   1759  HA  LYS A 665      28.290 -41.471  72.750  1.00  0.00           H  
ATOM   1760  N   VAL A 666      30.847 -41.238  71.863  1.00 13.32           N  
ATOM   1761  CA  VAL A 666      32.031 -40.599  71.279  1.00 13.44           C  
ATOM   1762  C   VAL A 666      33.290 -40.886  72.127  1.00 12.47           C  
ATOM   1763  O   VAL A 666      33.151 -40.943  73.351  1.00 15.16           O  
ATOM   1764  CB  VAL A 666      31.734 -39.085  71.082  1.00  0.00           C  
ATOM   1765  CG1 VAL A 666      31.552 -38.333  72.413  1.00  0.00           C  
ATOM   1766  CG2 VAL A 666      32.763 -38.358  70.190  1.00  0.00           C  
ATOM   1767  HB  VAL A 666      30.765 -39.024  70.598  1.00  0.00           H  
ATOM   1768 HG11 VAL A 666      31.019 -37.397  72.259  1.00  0.00           H  
ATOM   1769 HG12 VAL A 666      30.970 -38.908  73.132  1.00  0.00           H  
ATOM   1770 HG13 VAL A 666      32.512 -38.111  72.881  1.00  0.00           H  
ATOM   1771 HG21 VAL A 666      32.466 -37.327  69.997  1.00  0.00           H  
ATOM   1772 HG22 VAL A 666      33.748 -38.314  70.660  1.00  0.00           H  
ATOM   1773 HG23 VAL A 666      32.895 -38.840  69.223  1.00  0.00           H  
ATOM   1774  H   VAL A 666      30.866 -41.320  72.870  1.00  0.00           H  
ATOM   1775  HA  VAL A 666      32.172 -41.061  70.303  1.00  0.00           H  
ATOM   1776  N   PRO A 667      34.490 -41.046  71.521  1.00 10.59           N  
ATOM   1777  CA  PRO A 667      35.753 -41.154  72.262  0.70  9.34           C  
ATOM   1778  C   PRO A 667      36.365 -39.785  72.685  1.00  7.85           C  
ATOM   1779  O   PRO A 667      36.914 -39.716  73.783  1.00  8.37           O  
ATOM   1780  CD  PRO A 667      34.701 -41.310  70.090  1.00  0.00           C  
ATOM   1781  CB  PRO A 667      36.660 -41.943  71.300  1.00  0.00           C  
ATOM   1782  CG  PRO A 667      36.204 -41.525  69.910  1.00  0.00           C  
ATOM   1783  HD3 PRO A 667      34.162 -42.215  69.804  1.00  0.00           H  
ATOM   1784  HD2 PRO A 667      34.361 -40.498  69.450  1.00  0.00           H  
ATOM   1785  HB2 PRO A 667      37.731 -41.807  71.467  1.00  0.00           H  
ATOM   1786  HB3 PRO A 667      36.456 -43.011  71.422  1.00  0.00           H  
ATOM   1787  HG3 PRO A 667      36.431 -42.266  69.141  1.00  0.00           H  
ATOM   1788  HG2 PRO A 667      36.696 -40.593  69.622  1.00  0.00           H  
ATOM   1789  HA  PRO A 667      35.619 -41.744  73.170  1.00  0.00           H  
ATOM   1790  N   THR A 668      36.286 -38.701  71.885  1.00  5.85           N  
ATOM   1791  CA  THR A 668      36.881 -37.370  72.152  0.60  4.69           C  
ATOM   1792  C   THR A 668      36.230 -36.348  71.168  1.00  3.53           C  
ATOM   1793  O   THR A 668      36.068 -36.752  70.011  1.00  4.77           O  
ATOM   1794  CB  THR A 668      38.429 -37.500  72.081  1.00  0.00           C  
ATOM   1795  OG1 THR A 668      39.065 -36.290  72.433  1.00  0.00           O  
ATOM   1796  CG2 THR A 668      38.965 -37.955  70.710  1.00  0.00           C  
ATOM   1797  HB  THR A 668      38.755 -38.228  72.826  1.00  0.00           H  
ATOM   1798  HG1 THR A 668      40.003 -36.422  72.374  1.00  0.00           H  
ATOM   1799 HG21 THR A 668      40.031 -38.177  70.750  1.00  0.00           H  
ATOM   1800 HG22 THR A 668      38.473 -38.868  70.380  1.00  0.00           H  
ATOM   1801 HG23 THR A 668      38.805 -37.198  69.941  1.00  0.00           H  
ATOM   1802  H   THR A 668      35.880 -38.792  70.963  1.00  0.00           H  
ATOM   1803  HA  THR A 668      36.594 -37.070  73.161  1.00  0.00           H  
ATOM   1804  N   PHE A 669      35.671 -35.171  71.603  1.00171.76           N  
ATOM   1805  CA  PHE A 669      34.232 -34.823  71.312  1.00169.10           C  
ATOM   1806  C   PHE A 669      33.729 -33.611  70.511  1.00169.26           C  
ATOM   1807  O   PHE A 669      32.773 -33.751  69.742  1.00166.42           O  
ATOM   1808  CB  PHE A 669      33.327 -35.062  72.535  1.00  0.00           C  
ATOM   1809  CG  PHE A 669      32.621 -33.837  73.073  1.00  0.00           C  
ATOM   1810  CD1 PHE A 669      31.351 -33.488  72.581  1.00  0.00           C  
ATOM   1811  CD2 PHE A 669      33.233 -33.048  74.063  1.00  0.00           C  
ATOM   1812  CE1 PHE A 669      30.690 -32.354  73.084  1.00  0.00           C  
ATOM   1813  CE2 PHE A 669      32.571 -31.913  74.565  1.00  0.00           C  
ATOM   1814  CZ  PHE A 669      31.300 -31.566  74.075  1.00  0.00           C  
ATOM   1815  HB2 PHE A 669      32.546 -35.777  72.275  1.00  0.00           H  
ATOM   1816  HB3 PHE A 669      33.923 -35.459  73.356  1.00  0.00           H  
ATOM   1817  HD1 PHE A 669      30.883 -34.091  71.817  1.00  0.00           H  
ATOM   1818  HD2 PHE A 669      34.210 -33.314  74.437  1.00  0.00           H  
ATOM   1819  HE1 PHE A 669      29.713 -32.088  72.708  1.00  0.00           H  
ATOM   1820  HE2 PHE A 669      33.040 -31.308  75.327  1.00  0.00           H  
ATOM   1821  HZ  PHE A 669      30.792 -30.694  74.460  1.00  0.00           H  
ATOM   1822  HA  PHE A 669      34.172 -35.702  70.670  1.00  0.00           H  
ATOM   1823  H   PHE A 669      36.029 -34.826  72.482  1.00  0.00           H  
ATOM   1824  N   TYR A 670      34.372 -32.431  70.696  1.00165.57           N  
ATOM   1825  CA  TYR A 670      34.030 -31.167  70.029  1.00162.49           C  
ATOM   1826  C   TYR A 670      34.177 -31.292  68.492  1.00162.51           C  
ATOM   1827  O   TYR A 670      35.283 -31.546  68.000  1.00162.97           O  
ATOM   1828  CB  TYR A 670      34.892 -30.012  70.570  1.00  0.00           C  
ATOM   1829  CG  TYR A 670      35.493 -29.059  69.554  1.00  0.00           C  
ATOM   1830  CD1 TYR A 670      36.771 -29.311  69.023  1.00  0.00           C  
ATOM   1831  CD2 TYR A 670      34.786 -27.911  69.155  1.00  0.00           C  
ATOM   1832  CE1 TYR A 670      37.332 -28.428  68.084  1.00  0.00           C  
ATOM   1833  CE2 TYR A 670      35.345 -27.029  68.215  1.00  0.00           C  
ATOM   1834  CZ  TYR A 670      36.618 -27.288  67.677  1.00  0.00           C  
ATOM   1835  OH  TYR A 670      37.164 -26.435  66.762  1.00  0.00           O  
ATOM   1836  HB2 TYR A 670      34.292 -29.389  71.233  1.00  0.00           H  
ATOM   1837  HB3 TYR A 670      35.739 -30.418  71.123  1.00  0.00           H  
ATOM   1838  HD1 TYR A 670      37.323 -30.184  69.337  1.00  0.00           H  
ATOM   1839  HD2 TYR A 670      33.810 -27.706  69.571  1.00  0.00           H  
ATOM   1840  HE1 TYR A 670      38.312 -28.626  67.676  1.00  0.00           H  
ATOM   1841  HE2 TYR A 670      34.797 -26.151  67.905  1.00  0.00           H  
ATOM   1842  HH  TYR A 670      36.554 -25.714  66.594  1.00  0.00           H  
ATOM   1843  H   TYR A 670      35.153 -32.376  71.335  1.00  0.00           H  
ATOM   1844  HA  TYR A 670      32.987 -30.941  70.250  1.00  0.00           H  
ATOM   1845  N   HIS A 671      33.062 -31.156  67.729  1.00154.92           N  
ATOM   1846  CA  HIS A 671      33.142 -31.323  66.266  1.00151.97           C  
ATOM   1847  C   HIS A 671      33.856 -30.173  65.557  1.00151.96           C  
ATOM   1848  O   HIS A 671      33.682 -29.003  65.910  1.00151.06           O  
ATOM   1849  CB  HIS A 671      31.669 -31.419  65.827  1.00  0.00           C  
ATOM   1850  CG  HIS A 671      30.889 -32.608  66.339  1.00  0.00           C  
ATOM   1851  ND1 HIS A 671      29.905 -32.703  67.293  1.00  0.00           N  
ATOM   1852  CD2 HIS A 671      31.079 -33.847  65.876  1.00  0.00           C  
ATOM   1853  CE1 HIS A 671      29.495 -34.026  67.401  1.00  0.00           C  
ATOM   1854  NE2 HIS A 671      30.245 -34.682  66.516  1.00  0.00           N  
ATOM   1855  HB2 HIS A 671      31.128 -30.538  66.172  1.00  0.00           H  
ATOM   1856  HB3 HIS A 671      31.616 -31.475  64.740  1.00  0.00           H  
ATOM   1857  HD2 HIS A 671      31.767 -34.017  65.157  1.00  0.00           H  
ATOM   1858  HE1 HIS A 671      28.771 -34.279  68.058  1.00  0.00           H  
ATOM   1859  HE2 HIS A 671      30.250 -35.736  66.280  1.00  0.00           H  
ATOM   1860  H   HIS A 671      32.176 -30.940  68.163  1.00  0.00           H  
ATOM   1861  HA  HIS A 671      33.650 -32.260  66.036  1.00  0.00           H  
ATOM   1862  N   ALA A 672      34.658 -30.530  64.545  1.00145.90           N  
ATOM   1863  CA  ALA A 672      35.469 -29.606  63.754  1.00143.78           C  
ATOM   1864  C   ALA A 672      34.700 -29.061  62.550  1.00141.47           C  
ATOM   1865  O   ALA A 672      33.661 -29.611  62.181  1.00139.21           O  
ATOM   1866  CB  ALA A 672      36.760 -30.302  63.284  1.00  0.00           C  
ATOM   1867  HB1 ALA A 672      36.829 -30.245  62.197  1.00  0.00           H  
ATOM   1868  HB2 ALA A 672      37.623 -29.807  63.729  1.00  0.00           H  
ATOM   1869  HB3 ALA A 672      36.742 -31.348  63.592  1.00  0.00           H  
ATOM   1870  H   ALA A 672      34.734 -31.501  64.279  1.00  0.00           H  
ATOM   1871  HA  ALA A 672      35.747 -28.766  64.390  1.00  0.00           H  
ATOM   1872  N   TRP A 673      35.218 -27.955  61.956  1.00135.29           N  
ATOM   1873  CA  TRP A 673      34.712 -27.241  60.769  1.00131.55           C  
ATOM   1874  C   TRP A 673      33.266 -26.724  60.970  1.00130.88           C  
ATOM   1875  O   TRP A 673      32.536 -26.490  59.997  1.00128.56           O  
ATOM   1876  CB  TRP A 673      34.834 -28.114  59.506  1.00  0.00           C  
ATOM   1877  CG  TRP A 673      34.790 -29.599  59.694  1.00  0.00           C  
ATOM   1878  CD1 TRP A 673      33.669 -30.357  59.674  1.00  0.00           C  
ATOM   1879  CD2 TRP A 673      35.900 -30.518  59.930  1.00  0.00           C  
ATOM   1880  NE1 TRP A 673      34.011 -31.678  59.888  1.00  0.00           N  
ATOM   1881  CE2 TRP A 673      35.372 -31.834  60.054  1.00  0.00           C  
ATOM   1882  CE3 TRP A 673      37.297 -30.376  60.047  1.00  0.00           C  
ATOM   1883  CZ2 TRP A 673      36.186 -32.952  60.291  1.00  0.00           C  
ATOM   1884  CZ3 TRP A 673      38.126 -31.487  60.287  1.00  0.00           C  
ATOM   1885  CH2 TRP A 673      37.574 -32.774  60.411  1.00  0.00           C  
ATOM   1886  HB2 TRP A 673      34.015 -27.883  58.824  1.00  0.00           H  
ATOM   1887  HB3 TRP A 673      35.785 -27.911  59.014  1.00  0.00           H  
ATOM   1888  HD1 TRP A 673      32.708 -29.894  59.508  1.00  0.00           H  
ATOM   1889  HE1 TRP A 673      33.294 -32.389  59.907  1.00  0.00           H  
ATOM   1890  HE3 TRP A 673      37.750 -29.401  59.952  1.00  0.00           H  
ATOM   1891  HZ2 TRP A 673      35.745 -33.933  60.380  1.00  0.00           H  
ATOM   1892  HZ3 TRP A 673      39.194 -31.353  60.378  1.00  0.00           H  
ATOM   1893  HH2 TRP A 673      38.214 -33.624  60.596  1.00  0.00           H  
ATOM   1894  H   TRP A 673      36.052 -27.525  62.330  1.00  0.00           H  
ATOM   1895  HA  TRP A 673      35.349 -26.369  60.621  1.00  0.00           H  
ATOM   1896  N   VAL A 674      32.898 -26.490  62.247  1.00126.04           N  
ATOM   1897  CA  VAL A 674      31.587 -26.020  62.694  1.00123.50           C  
ATOM   1898  C   VAL A 674      31.530 -24.484  62.754  1.00124.39           C  
ATOM   1899  O   VAL A 674      30.449 -23.917  62.611  1.00122.33           O  
ATOM   1900  CB  VAL A 674      31.243 -26.634  64.064  1.00  0.00           C  
ATOM   1901  CG1 VAL A 674      29.916 -26.050  64.553  1.00  0.00           C  
ATOM   1902  CG2 VAL A 674      31.120 -28.163  64.001  1.00  0.00           C  
ATOM   1903  HB  VAL A 674      32.039 -26.409  64.774  1.00  0.00           H  
ATOM   1904 HG11 VAL A 674      29.665 -26.480  65.523  1.00  0.00           H  
ATOM   1905 HG12 VAL A 674      30.008 -24.968  64.649  1.00  0.00           H  
ATOM   1906 HG13 VAL A 674      29.129 -26.286  63.837  1.00  0.00           H  
ATOM   1907 HG21 VAL A 674      30.876 -28.549  64.991  1.00  0.00           H  
ATOM   1908 HG22 VAL A 674      30.330 -28.435  63.301  1.00  0.00           H  
ATOM   1909 HG23 VAL A 674      32.065 -28.591  63.667  1.00  0.00           H  
ATOM   1910  H   VAL A 674      33.557 -26.640  62.998  1.00  0.00           H  
ATOM   1911  HA  VAL A 674      30.842 -26.359  61.974  1.00  0.00           H  
ATOM   1912  N   GLN A 675      32.695 -23.824  62.927  1.00120.94           N  
ATOM   1913  CA  GLN A 675      32.908 -22.368  63.011  1.00120.19           C  
ATOM   1914  C   GLN A 675      32.286 -21.583  61.831  1.00121.08           C  
ATOM   1915  O   GLN A 675      32.066 -22.160  60.767  1.00119.56           O  
ATOM   1916  CB  GLN A 675      34.419 -22.077  63.070  1.00  0.00           C  
ATOM   1917  CG  GLN A 675      35.131 -21.701  61.760  1.00  0.00           C  
ATOM   1918  CD  GLN A 675      36.622 -21.428  61.899  1.00  0.00           C  
ATOM   1919  OE1 GLN A 675      36.986 -20.178  62.165  1.00  0.00           O  
ATOM   1920  NE2 GLN A 675      37.447 -22.327  61.776  1.00  0.00           N  
ATOM   1921  HB2 GLN A 675      34.602 -21.240  63.744  1.00  0.00           H  
ATOM   1922  HB3 GLN A 675      34.945 -22.959  63.436  1.00  0.00           H  
ATOM   1923  HG2 GLN A 675      35.027 -22.515  61.043  1.00  0.00           H  
ATOM   1924  HG3 GLN A 675      34.684 -20.796  61.350  1.00  0.00           H  
ATOM   1925 HE22 GLN A 675      38.432 -22.125  61.872  1.00  0.00           H  
ATOM   1926 HE21 GLN A 675      37.141 -23.269  61.579  1.00  0.00           H  
ATOM   1927  H   GLN A 675      33.559 -24.339  63.016  1.00  0.00           H  
ATOM   1928  HA  GLN A 675      32.455 -22.010  63.935  1.00  0.00           H  
ATOM   1929  N   ASN A 676      32.071 -20.251  62.015  1.00116.08           N  
ATOM   1930  CA  ASN A 676      31.535 -19.335  60.993  1.00112.88           C  
ATOM   1931  C   ASN A 676      32.560 -19.100  59.888  1.00115.14           C  
ATOM   1932  O   ASN A 676      32.190 -18.924  58.726  1.00112.43           O  
ATOM   1933  CB  ASN A 676      31.135 -17.993  61.634  1.00  0.00           C  
ATOM   1934  CG  ASN A 676      31.204 -16.758  60.736  1.00  0.00           C  
ATOM   1935  OD1 ASN A 676      30.245 -16.393  60.067  1.00  0.00           O  
ATOM   1936  ND2 ASN A 676      32.342 -16.068  60.748  1.00  0.00           N  
ATOM   1937  HB2 ASN A 676      30.103 -18.049  61.981  1.00  0.00           H  
ATOM   1938  HB3 ASN A 676      31.791 -17.783  62.478  1.00  0.00           H  
ATOM   1939 HD22 ASN A 676      32.439 -15.243  60.173  1.00  0.00           H  
ATOM   1940 HD21 ASN A 676      33.109 -16.368  61.332  1.00  0.00           H  
ATOM   1941  H   ASN A 676      32.283 -19.823  62.905  1.00  0.00           H  
ATOM   1942  HA  ASN A 676      30.647 -19.788  60.552  1.00  0.00           H  
ATOM   1943  N   HIS A 677      33.853 -19.100  60.254  1.00113.19           N  
ATOM   1944  CA  HIS A 677      34.941 -18.950  59.301  1.00112.83           C  
ATOM   1945  C   HIS A 677      35.125 -20.235  58.499  1.00108.97           C  
ATOM   1946  O   HIS A 677      35.243 -20.163  57.275  1.00107.14           O  
ATOM   1947  CB  HIS A 677      36.256 -18.543  59.991  1.00  0.00           C  
ATOM   1948  CG  HIS A 677      37.184 -17.649  59.201  1.00  0.00           C  
ATOM   1949  ND1 HIS A 677      38.134 -18.131  58.395  1.00  0.00           N  
ATOM   1950  CD2 HIS A 677      37.274 -16.280  59.124  1.00  0.00           C  
ATOM   1951  CE1 HIS A 677      38.792 -17.102  57.837  1.00  0.00           C  
ATOM   1952  NE2 HIS A 677      38.303 -15.936  58.255  1.00  0.00           N  
ATOM   1953  HB2 HIS A 677      36.032 -18.001  60.910  1.00  0.00           H  
ATOM   1954  HB3 HIS A 677      36.834 -19.436  60.228  1.00  0.00           H  
ATOM   1955  HD2 HIS A 677      36.597 -15.661  59.694  1.00  0.00           H  
ATOM   1956  HE1 HIS A 677      39.602 -17.290  57.148  1.00  0.00           H  
ATOM   1957  H   HIS A 677      34.102 -19.207  61.227  1.00  0.00           H  
ATOM   1958  HA  HIS A 677      34.669 -18.157  58.605  1.00  0.00           H  
ATOM   1959  HD1 HIS A 677      38.252 -19.129  58.294  1.00  0.00           H  
ATOM   1960  N   GLY A 678      35.105 -21.405  59.173  1.00101.47           N  
ATOM   1961  CA  GLY A 678      35.236 -22.712  58.525  1.00 99.21           C  
ATOM   1962  C   GLY A 678      34.164 -22.894  57.450  1.00 96.91           C  
ATOM   1963  O   GLY A 678      34.492 -23.312  56.342  1.00 94.40           O  
ATOM   1964  HA3 GLY A 678      35.173 -23.521  59.268  1.00  0.00           H  
ATOM   1965  H   GLY A 678      34.995 -21.408  60.177  1.00  0.00           H  
ATOM   1966  HA2 GLY A 678      36.214 -22.761  58.046  1.00  0.00           H  
ATOM   1967  N   ALA A 679      32.908 -22.502  57.757  1.00 91.26           N  
ATOM   1968  CA  ALA A 679      31.765 -22.594  56.849  1.00 88.61           C  
ATOM   1969  C   ALA A 679      31.977 -21.738  55.593  1.00 90.09           C  
ATOM   1970  O   ALA A 679      31.807 -22.236  54.476  1.00 88.38           O  
ATOM   1971  CB  ALA A 679      30.468 -22.183  57.570  1.00  0.00           C  
ATOM   1972  HB1 ALA A 679      30.077 -21.269  57.124  1.00  0.00           H  
ATOM   1973  HB2 ALA A 679      29.729 -22.979  57.472  1.00  0.00           H  
ATOM   1974  HB3 ALA A 679      30.677 -22.011  58.626  1.00  0.00           H  
ATOM   1975  H   ALA A 679      32.709 -22.114  58.668  1.00  0.00           H  
ATOM   1976  HA  ALA A 679      31.664 -23.633  56.537  1.00  0.00           H  
ATOM   1977  N   GLY A 680      32.388 -20.473  55.779  1.00 86.08           N  
ATOM   1978  CA  GLY A 680      32.668 -19.521  54.708  1.00 84.63           C  
ATOM   1979  C   GLY A 680      33.828 -20.047  53.856  1.00 86.07           C  
ATOM   1980  O   GLY A 680      33.677 -20.096  52.641  1.00 83.77           O  
ATOM   1981  HA3 GLY A 680      32.851 -18.521  55.127  1.00  0.00           H  
ATOM   1982  H   GLY A 680      32.524 -20.119  56.715  1.00  0.00           H  
ATOM   1983  HA2 GLY A 680      31.785 -19.462  54.072  1.00  0.00           H  
ATOM   1984  N   LEU A 681      34.942 -20.498  54.482  1.00 83.40           N  
ATOM   1985  CA  LEU A 681      36.099 -21.063  53.763  1.00 83.38           C  
ATOM   1986  C   LEU A 681      35.649 -22.292  52.907  1.00 84.48           C  
ATOM   1987  O   LEU A 681      35.915 -22.306  51.702  1.00 83.47           O  
ATOM   1988  CB  LEU A 681      37.269 -21.387  54.710  1.00  0.00           C  
ATOM   1989  CG  LEU A 681      38.618 -20.632  54.621  1.00  0.00           C  
ATOM   1990  CD1 LEU A 681      38.445 -19.121  54.751  1.00  0.00           C  
ATOM   1991  CD2 LEU A 681      39.599 -21.150  55.673  1.00  0.00           C  
ATOM   1992  HB2 LEU A 681      36.960 -21.218  55.742  1.00  0.00           H  
ATOM   1993  HB3 LEU A 681      37.561 -22.429  54.585  1.00  0.00           H  
ATOM   1994  HG  LEU A 681      39.120 -20.892  53.689  1.00  0.00           H  
ATOM   1995 HD11 LEU A 681      39.418 -18.635  54.682  1.00  0.00           H  
ATOM   1996 HD12 LEU A 681      37.801 -18.758  53.949  1.00  0.00           H  
ATOM   1997 HD13 LEU A 681      37.991 -18.888  55.714  1.00  0.00           H  
ATOM   1998 HD21 LEU A 681      40.540 -20.606  55.592  1.00  0.00           H  
ATOM   1999 HD22 LEU A 681      39.178 -21.001  56.667  1.00  0.00           H  
ATOM   2000 HD23 LEU A 681      39.779 -22.212  55.511  1.00  0.00           H  
ATOM   2001  H   LEU A 681      35.007 -20.456  55.489  1.00  0.00           H  
ATOM   2002  HA  LEU A 681      36.450 -20.299  53.069  1.00  0.00           H  
ATOM   2003  N   PHE A 682      34.927 -23.269  53.515  1.00 78.88           N  
ATOM   2004  CA  PHE A 682      34.442 -24.466  52.816  1.00 76.98           C  
ATOM   2005  C   PHE A 682      33.569 -24.048  51.619  1.00 78.06           C  
ATOM   2006  O   PHE A 682      33.784 -24.548  50.510  1.00 78.38           O  
ATOM   2007  CB  PHE A 682      33.728 -25.459  53.752  1.00  0.00           C  
ATOM   2008  CG  PHE A 682      33.330 -26.776  53.124  1.00  0.00           C  
ATOM   2009  CD1 PHE A 682      33.972 -27.216  51.953  1.00  0.00           C  
ATOM   2010  CD2 PHE A 682      32.319 -27.559  53.707  1.00  0.00           C  
ATOM   2011  CE1 PHE A 682      33.609 -28.442  51.370  1.00  0.00           C  
ATOM   2012  CE2 PHE A 682      31.954 -28.785  53.124  1.00  0.00           C  
ATOM   2013  CZ  PHE A 682      32.600 -29.227  51.955  1.00  0.00           C  
ATOM   2014  HB2 PHE A 682      34.382 -25.704  54.589  1.00  0.00           H  
ATOM   2015  HB3 PHE A 682      32.810 -25.008  54.129  1.00  0.00           H  
ATOM   2016  HD1 PHE A 682      34.746 -26.612  51.502  1.00  0.00           H  
ATOM   2017  HD2 PHE A 682      31.822 -27.219  54.604  1.00  0.00           H  
ATOM   2018  HE1 PHE A 682      34.105 -28.782  50.473  1.00  0.00           H  
ATOM   2019  HE2 PHE A 682      31.179 -29.388  53.573  1.00  0.00           H  
ATOM   2020  HZ  PHE A 682      32.320 -30.168  51.506  1.00  0.00           H  
ATOM   2021  H   PHE A 682      34.699 -23.192  54.496  1.00  0.00           H  
ATOM   2022  HA  PHE A 682      35.316 -24.978  52.412  1.00  0.00           H  
ATOM   2023  N   VAL A 683      32.636 -23.116  51.829  1.00 71.67           N  
ATOM   2024  CA  VAL A 683      31.769 -22.630  50.762  1.00 69.60           C  
ATOM   2025  C   VAL A 683      32.582 -21.959  49.659  1.00 75.31           C  
ATOM   2026  O   VAL A 683      32.340 -22.227  48.486  1.00 74.39           O  
ATOM   2027  CB  VAL A 683      30.726 -21.648  51.327  1.00  0.00           C  
ATOM   2028  CG1 VAL A 683      31.297 -20.229  51.274  1.00  0.00           C  
ATOM   2029  CG2 VAL A 683      29.408 -21.683  50.541  1.00  0.00           C  
ATOM   2030  HB  VAL A 683      30.489 -21.921  52.356  1.00  0.00           H  
ATOM   2031 HG11 VAL A 683      30.564 -19.528  51.673  1.00  0.00           H  
ATOM   2032 HG12 VAL A 683      32.208 -20.181  51.870  1.00  0.00           H  
ATOM   2033 HG13 VAL A 683      31.525 -19.968  50.241  1.00  0.00           H  
ATOM   2034 HG21 VAL A 683      28.705 -20.974  50.978  1.00  0.00           H  
ATOM   2035 HG22 VAL A 683      29.597 -21.414  49.502  1.00  0.00           H  
ATOM   2036 HG23 VAL A 683      28.986 -22.687  50.585  1.00  0.00           H  
ATOM   2037  H   VAL A 683      32.513 -22.724  52.751  1.00  0.00           H  
ATOM   2038  HA  VAL A 683      31.242 -23.482  50.332  1.00  0.00           H  
ATOM   2039  N   MET A 684      33.593 -21.152  50.043  1.00 74.40           N  
ATOM   2040  CA  MET A 684      34.475 -20.412  49.136  1.00 74.67           C  
ATOM   2041  C   MET A 684      35.295 -21.340  48.246  1.00 79.03           C  
ATOM   2042  O   MET A 684      35.441 -21.045  47.063  1.00 79.42           O  
ATOM   2043  CB  MET A 684      35.403 -19.473  49.929  1.00  0.00           C  
ATOM   2044  CG  MET A 684      36.145 -18.369  49.157  1.00  0.00           C  
ATOM   2045  SD  MET A 684      37.240 -17.258  50.078  1.00  0.00           S  
ATOM   2046  CE  MET A 684      37.807 -16.218  48.709  1.00  0.00           C  
ATOM   2047  HB2 MET A 684      34.826 -18.948  50.689  1.00  0.00           H  
ATOM   2048  HB3 MET A 684      36.188 -20.058  50.409  1.00  0.00           H  
ATOM   2049  HG2 MET A 684      36.783 -18.821  48.398  1.00  0.00           H  
ATOM   2050  HG3 MET A 684      35.421 -17.711  48.678  1.00  0.00           H  
ATOM   2051  HE1 MET A 684      38.498 -15.464  49.086  1.00  0.00           H  
ATOM   2052  HE2 MET A 684      38.313 -16.836  47.967  1.00  0.00           H  
ATOM   2053  HE3 MET A 684      36.951 -15.726  48.247  1.00  0.00           H  
ATOM   2054  H   MET A 684      33.790 -21.021  51.025  1.00  0.00           H  
ATOM   2055  HA  MET A 684      33.849 -19.796  48.490  1.00  0.00           H  
ATOM   2056  N   ILE A 685      35.797 -22.461  48.784  1.00 75.80           N  
ATOM   2057  CA  ILE A 685      36.553 -23.441  47.997  1.00 76.23           C  
ATOM   2058  C   ILE A 685      35.618 -24.062  46.941  1.00 79.51           C  
ATOM   2059  O   ILE A 685      35.995 -24.152  45.775  1.00 79.58           O  
ATOM   2060  CB  ILE A 685      37.223 -24.512  48.897  1.00 81.00           C  
ATOM   2061  CG1 ILE A 685      38.282 -23.869  49.825  1.00 83.07           C  
ATOM   2062  CG2 ILE A 685      37.836 -25.643  48.054  1.00 82.28           C  
ATOM   2063  CD1 ILE A 685      38.599 -24.657  51.092  1.00 88.37           C  
ATOM   2064  H   ILE A 685      35.660 -22.655  49.766  1.00  0.00           H  
ATOM   2065  HA  ILE A 685      37.343 -22.907  47.470  1.00  0.00           H  
ATOM   2066  HB  ILE A 685      36.449 -24.949  49.528  1.00  0.00           H  
ATOM   2067 HG13 ILE A 685      37.960 -22.864  50.097  1.00  0.00           H  
ATOM   2068 HG12 ILE A 685      39.201 -23.705  49.263  1.00  0.00           H  
ATOM   2069 HG21 ILE A 685      38.298 -26.378  48.713  1.00  0.00           H  
ATOM   2070 HG22 ILE A 685      37.054 -26.123  47.466  1.00  0.00           H  
ATOM   2071 HG23 ILE A 685      38.591 -25.230  47.385  1.00  0.00           H  
ATOM   2072 HD11 ILE A 685      39.351 -24.124  51.674  1.00  0.00           H  
ATOM   2073 HD12 ILE A 685      37.693 -24.769  51.687  1.00  0.00           H  
ATOM   2074 HD13 ILE A 685      38.980 -25.642  50.822  1.00  0.00           H  
ATOM   2075  N   SER A 686      34.391 -24.432  47.336  1.00 75.12           N  
ATOM   2076  CA  SER A 686      33.418 -25.027  46.425  1.00 73.73           C  
ATOM   2077  C   SER A 686      33.011 -24.053  45.318  1.00 77.90           C  
ATOM   2078  O   SER A 686      32.880 -24.482  44.174  1.00 77.98           O  
ATOM   2079  CB  SER A 686      32.181 -25.538  47.186  1.00  0.00           C  
ATOM   2080  OG  SER A 686      32.558 -26.597  48.075  1.00  0.00           O  
ATOM   2081  HB2 SER A 686      31.747 -24.722  47.764  1.00  0.00           H  
ATOM   2082  HB3 SER A 686      31.444 -25.911  46.475  1.00  0.00           H  
ATOM   2083  HG  SER A 686      32.947 -26.224  48.871  1.00  0.00           H  
ATOM   2084  H   SER A 686      34.109 -24.302  48.297  1.00  0.00           H  
ATOM   2085  HA  SER A 686      33.892 -25.886  45.951  1.00  0.00           H  
ATOM   2086  N   SER A 687      32.858 -22.743  45.638  1.00 73.90           N  
ATOM   2087  CA  SER A 687      32.496 -21.709  44.655  1.00 72.12           C  
ATOM   2088  C   SER A 687      33.664 -21.534  43.679  1.00 76.57           C  
ATOM   2089  O   SER A 687      33.442 -21.495  42.466  1.00 74.63           O  
ATOM   2090  CB  SER A 687      32.073 -20.379  45.306  1.00  0.00           C  
ATOM   2091  OG  SER A 687      32.201 -19.311  44.360  1.00  0.00           O  
ATOM   2092  HB2 SER A 687      31.035 -20.448  45.633  1.00  0.00           H  
ATOM   2093  HB3 SER A 687      32.711 -20.176  46.166  1.00  0.00           H  
ATOM   2094  HG  SER A 687      33.115 -19.246  44.072  1.00  0.00           H  
ATOM   2095  H   SER A 687      32.994 -22.437  46.591  1.00  0.00           H  
ATOM   2096  HA  SER A 687      31.645 -22.081  44.085  1.00  0.00           H  
ATOM   2097  N   ALA A 688      34.906 -21.493  44.211  1.00 75.39           N  
ATOM   2098  CA  ALA A 688      36.141 -21.329  43.438  1.00 76.10           C  
ATOM   2099  C   ALA A 688      36.354 -22.481  42.433  1.00 80.30           C  
ATOM   2100  O   ALA A 688      37.003 -22.257  41.410  1.00 81.14           O  
ATOM   2101  CB  ALA A 688      37.359 -21.182  44.369  1.00  0.00           C  
ATOM   2102  HB1 ALA A 688      38.042 -20.438  43.960  1.00  0.00           H  
ATOM   2103  HB2 ALA A 688      37.025 -20.865  45.357  1.00  0.00           H  
ATOM   2104  HB3 ALA A 688      37.872 -22.140  44.451  1.00  0.00           H  
ATOM   2105  H   ALA A 688      35.031 -21.578  45.210  1.00  0.00           H  
ATOM   2106  HA  ALA A 688      36.051 -20.406  42.866  1.00  0.00           H  
ATOM   2107  N   ALA A 689      35.776 -23.681  42.690  1.00 75.38           N  
ATOM   2108  CA  ALA A 689      35.826 -24.796  41.734  1.00 75.63           C  
ATOM   2109  C   ALA A 689      35.027 -24.361  40.487  1.00 79.84           C  
ATOM   2110  O   ALA A 689      35.531 -24.492  39.373  1.00 80.59           O  
ATOM   2111  CB  ALA A 689      35.330 -26.130  42.322  1.00  0.00           C  
ATOM   2112  HB1 ALA A 689      34.745 -25.937  43.221  1.00  0.00           H  
ATOM   2113  HB2 ALA A 689      34.708 -26.643  41.588  1.00  0.00           H  
ATOM   2114  HB3 ALA A 689      36.186 -26.757  42.574  1.00  0.00           H  
ATOM   2115  H   ALA A 689      35.291 -23.831  43.563  1.00  0.00           H  
ATOM   2116  HA  ALA A 689      36.865 -24.930  41.433  1.00  0.00           H  
ATOM   2117  N   GLN A 690      33.824 -23.771  40.688  1.00 75.17           N  
ATOM   2118  CA  GLN A 690      32.985 -23.280  39.598  1.00 74.14           C  
ATOM   2119  C   GLN A 690      33.640 -22.090  38.916  1.00 79.30           C  
ATOM   2120  O   GLN A 690      33.687 -22.065  37.688  1.00 79.37           O  
ATOM   2121  CB  GLN A 690      31.568 -22.920  40.076  1.00 73.82           C  
ATOM   2122  CG  GLN A 690      30.616 -22.548  38.938  1.00 79.17           C  
ATOM   2123  CD  GLN A 690      30.021 -23.727  38.203  1.00 97.67           C  
ATOM   2124  OE1 GLN A 690      30.843 -24.639  37.705  1.00 97.17           O  
ATOM   2125  NE2 GLN A 690      28.807 -23.804  38.021  1.00 83.26           N  
ATOM   2126  H   GLN A 690      33.469 -23.654  41.626  1.00  0.00           H  
ATOM   2127  HA  GLN A 690      32.895 -24.078  38.861  1.00  0.00           H  
ATOM   2128  HB3 GLN A 690      31.624 -22.094  40.785  1.00  0.00           H  
ATOM   2129  HB2 GLN A 690      31.152 -23.757  40.637  1.00  0.00           H  
ATOM   2130  HG3 GLN A 690      31.136 -21.905  38.228  1.00  0.00           H  
ATOM   2131  HG2 GLN A 690      29.813 -21.924  39.329  1.00  0.00           H  
ATOM   2132 HE22 GLN A 690      28.419 -24.596  37.529  1.00  0.00           H  
ATOM   2133 HE21 GLN A 690      28.198 -23.075  38.364  1.00  0.00           H  
ATOM   2134  N   LEU A 691      34.178 -21.133  39.697  1.00 76.12           N  
ATOM   2135  CA  LEU A 691      34.891 -19.971  39.162  1.00 75.93           C  
ATOM   2136  C   LEU A 691      36.059 -20.428  38.265  1.00 82.11           C  
ATOM   2137  O   LEU A 691      36.198 -19.916  37.160  1.00 81.67           O  
ATOM   2138  CB  LEU A 691      35.398 -19.082  40.303  1.00 76.32           C  
ATOM   2139  CG  LEU A 691      36.052 -17.768  39.878  1.00 80.92           C  
ATOM   2140  CD1 LEU A 691      35.032 -16.660  39.756  1.00 79.31           C  
ATOM   2141  CD2 LEU A 691      37.140 -17.372  40.843  1.00 83.89           C  
ATOM   2142  H   LEU A 691      34.099 -21.198  40.702  1.00  0.00           H  
ATOM   2143  HA  LEU A 691      34.197 -19.390  38.555  1.00  0.00           H  
ATOM   2144  HB3 LEU A 691      36.097 -19.649  40.918  1.00  0.00           H  
ATOM   2145  HB2 LEU A 691      34.576 -18.870  40.987  1.00  0.00           H  
ATOM   2146  HG  LEU A 691      36.507 -17.918  38.899  1.00  0.00           H  
ATOM   2147 HD11 LEU A 691      35.530 -15.739  39.452  1.00  0.00           H  
ATOM   2148 HD12 LEU A 691      34.286 -16.933  39.009  1.00  0.00           H  
ATOM   2149 HD13 LEU A 691      34.543 -16.508  40.718  1.00  0.00           H  
ATOM   2150 HD21 LEU A 691      37.590 -16.434  40.519  1.00  0.00           H  
ATOM   2151 HD22 LEU A 691      36.715 -17.246  41.839  1.00  0.00           H  
ATOM   2152 HD23 LEU A 691      37.903 -18.150  40.870  1.00  0.00           H  
ATOM   2153  N   LEU A 692      36.857 -21.418  38.720  1.00 80.62           N  
ATOM   2154  CA  LEU A 692      37.973 -21.985  37.947  1.00 82.18           C  
ATOM   2155  C   LEU A 692      37.440 -22.625  36.659  1.00 85.25           C  
ATOM   2156  O   LEU A 692      37.924 -22.301  35.584  1.00 85.40           O  
ATOM   2157  CB  LEU A 692      38.768 -22.989  38.803  1.00  0.00           C  
ATOM   2158  CG  LEU A 692      40.167 -22.644  39.368  1.00  0.00           C  
ATOM   2159  CD1 LEU A 692      40.153 -21.371  40.210  1.00  0.00           C  
ATOM   2160  CD2 LEU A 692      40.728 -23.814  40.177  1.00  0.00           C  
ATOM   2161  HB2 LEU A 692      38.195 -23.239  39.696  1.00  0.00           H  
ATOM   2162  HB3 LEU A 692      38.951 -23.895  38.225  1.00  0.00           H  
ATOM   2163  HG  LEU A 692      40.882 -22.566  38.548  1.00  0.00           H  
ATOM   2164 HD11 LEU A 692      41.157 -21.171  40.584  1.00  0.00           H  
ATOM   2165 HD12 LEU A 692      39.821 -20.533  39.597  1.00  0.00           H  
ATOM   2166 HD13 LEU A 692      39.471 -21.498  41.051  1.00  0.00           H  
ATOM   2167 HD21 LEU A 692      41.712 -23.550  40.565  1.00  0.00           H  
ATOM   2168 HD22 LEU A 692      40.058 -24.036  41.008  1.00  0.00           H  
ATOM   2169 HD23 LEU A 692      40.813 -24.692  39.536  1.00  0.00           H  
ATOM   2170  H   LEU A 692      36.702 -21.810  39.638  1.00  0.00           H  
ATOM   2171  HA  LEU A 692      38.642 -21.171  37.670  1.00  0.00           H  
ATOM   2172  N   ILE A 693      36.424 -23.493  36.778  1.00 81.09           N  
ATOM   2173  CA  ILE A 693      35.788 -24.200  35.671  1.00 80.68           C  
ATOM   2174  C   ILE A 693      35.223 -23.240  34.606  1.00 82.46           C  
ATOM   2175  O   ILE A 693      35.495 -23.442  33.423  1.00 83.22           O  
ATOM   2176  CB  ILE A 693      34.671 -25.109  36.217  1.00  0.00           C  
ATOM   2177  CG1 ILE A 693      34.421 -26.310  35.282  1.00  0.00           C  
ATOM   2178  CG2 ILE A 693      33.379 -24.311  36.463  1.00  0.00           C  
ATOM   2179  CD1 ILE A 693      33.336 -27.325  35.679  1.00  0.00           C  
ATOM   2180  HB  ILE A 693      34.919 -25.420  37.232  1.00  0.00           H  
ATOM   2181 HG12 ILE A 693      34.122 -25.950  34.298  1.00  0.00           H  
ATOM   2182 HG13 ILE A 693      35.335 -26.897  35.191  1.00  0.00           H  
ATOM   2183 HG21 ILE A 693      32.607 -24.977  36.848  1.00  0.00           H  
ATOM   2184 HG22 ILE A 693      33.572 -23.521  37.189  1.00  0.00           H  
ATOM   2185 HG23 ILE A 693      33.041 -23.868  35.526  1.00  0.00           H  
ATOM   2186 HD11 ILE A 693      33.278 -28.109  34.924  1.00  0.00           H  
ATOM   2187 HD12 ILE A 693      33.586 -27.767  36.643  1.00  0.00           H  
ATOM   2188 HD13 ILE A 693      32.373 -26.819  35.750  1.00  0.00           H  
ATOM   2189  H   ILE A 693      36.041 -23.700  37.689  1.00  0.00           H  
ATOM   2190  HA  ILE A 693      36.538 -24.832  35.195  1.00  0.00           H  
ATOM   2191  N   CYS A 694      34.458 -22.212  35.027  1.00 75.57           N  
ATOM   2192  CA  CYS A 694      33.826 -21.239  34.136  1.00 73.79           C  
ATOM   2193  C   CYS A 694      34.885 -20.327  33.464  1.00 79.62           C  
ATOM   2194  O   CYS A 694      34.857 -20.165  32.237  1.00 80.40           O  
ATOM   2195  CB  CYS A 694      32.750 -20.436  34.890  1.00  0.00           C  
ATOM   2196  SG  CYS A 694      33.430 -19.420  36.234  1.00  0.00           S  
ATOM   2197  HB2 CYS A 694      32.242 -19.767  34.196  1.00  0.00           H  
ATOM   2198  HB3 CYS A 694      32.025 -21.122  35.329  1.00  0.00           H  
ATOM   2199  HG  CYS A 694      32.517 -19.290  37.201  1.00  0.00           H  
ATOM   2200  H   CYS A 694      34.291 -22.078  36.014  1.00  0.00           H  
ATOM   2201  HA  CYS A 694      33.324 -21.797  33.345  1.00  0.00           H  
ATOM   2202  N   LEU A 695      35.815 -19.759  34.255  1.00 76.13           N  
ATOM   2203  CA  LEU A 695      36.852 -18.863  33.736  1.00 76.30           C  
ATOM   2204  C   LEU A 695      37.760 -19.622  32.754  1.00 79.56           C  
ATOM   2205  O   LEU A 695      37.975 -19.103  31.666  1.00 78.87           O  
ATOM   2206  CB  LEU A 695      37.632 -18.138  34.849  1.00  0.00           C  
ATOM   2207  CG  LEU A 695      38.461 -16.863  34.560  1.00  0.00           C  
ATOM   2208  CD1 LEU A 695      37.621 -15.760  33.920  1.00  0.00           C  
ATOM   2209  CD2 LEU A 695      39.130 -16.352  35.836  1.00  0.00           C  
ATOM   2210  HB2 LEU A 695      36.940 -17.813  35.625  1.00  0.00           H  
ATOM   2211  HB3 LEU A 695      38.367 -18.818  35.279  1.00  0.00           H  
ATOM   2212  HG  LEU A 695      39.317 -17.118  33.936  1.00  0.00           H  
ATOM   2213 HD11 LEU A 695      38.246 -14.886  33.737  1.00  0.00           H  
ATOM   2214 HD12 LEU A 695      37.211 -16.117  32.975  1.00  0.00           H  
ATOM   2215 HD13 LEU A 695      36.805 -15.489  34.590  1.00  0.00           H  
ATOM   2216 HD21 LEU A 695      39.707 -15.455  35.610  1.00  0.00           H  
ATOM   2217 HD22 LEU A 695      38.367 -16.115  36.577  1.00  0.00           H  
ATOM   2218 HD23 LEU A 695      39.794 -17.120  36.231  1.00  0.00           H  
ATOM   2219  H   LEU A 695      35.815 -19.945  35.248  1.00  0.00           H  
ATOM   2220  HA  LEU A 695      36.341 -18.093  33.159  1.00  0.00           H  
ATOM   2221  N   THR A 696      38.207 -20.856  33.082  1.00 76.68           N  
ATOM   2222  CA  THR A 696      39.057 -21.685  32.192  1.00 78.17           C  
ATOM   2223  C   THR A 696      38.358 -21.901  30.835  1.00 80.11           C  
ATOM   2224  O   THR A 696      39.010 -21.785  29.794  1.00 79.63           O  
ATOM   2225  CB  THR A 696      39.427 -23.019  32.858  1.00 86.06           C  
ATOM   2226  OG1 THR A 696      40.059 -22.741  34.108  1.00 85.31           O  
ATOM   2227  CG2 THR A 696      40.381 -23.854  32.023  1.00 84.98           C  
ATOM   2228  H   THR A 696      37.964 -21.260  33.975  1.00  0.00           H  
ATOM   2229  HA  THR A 696      39.981 -21.137  32.008  1.00  0.00           H  
ATOM   2230  HB  THR A 696      38.517 -23.591  33.038  1.00  0.00           H  
ATOM   2231  HG1 THR A 696      39.390 -22.555  34.771  1.00  0.00           H  
ATOM   2232 HG21 THR A 696      40.605 -24.784  32.546  1.00  0.00           H  
ATOM   2233 HG22 THR A 696      39.920 -24.081  31.062  1.00  0.00           H  
ATOM   2234 HG23 THR A 696      41.304 -23.298  31.860  1.00  0.00           H  
ATOM   2235  N   TRP A 697      37.027 -22.163  30.862  1.00 74.27           N  
ATOM   2236  CA  TRP A 697      36.213 -22.332  29.666  1.00 73.03           C  
ATOM   2237  C   TRP A 697      36.096 -21.006  28.915  1.00 76.79           C  
ATOM   2238  O   TRP A 697      36.165 -21.015  27.693  1.00 76.38           O  
ATOM   2239  CB  TRP A 697      34.815 -22.878  30.011  1.00  0.00           C  
ATOM   2240  CG  TRP A 697      34.020 -23.077  28.739  1.00  0.00           C  
ATOM   2241  CD1 TRP A 697      34.106 -24.125  27.892  1.00  0.00           C  
ATOM   2242  CD2 TRP A 697      33.200 -22.076  28.054  1.00  0.00           C  
ATOM   2243  NE1 TRP A 697      33.458 -23.818  26.705  1.00  0.00           N  
ATOM   2244  CE2 TRP A 697      32.929 -22.556  26.733  1.00  0.00           C  
ATOM   2245  CE3 TRP A 697      32.732 -20.798  28.383  1.00  0.00           C  
ATOM   2246  CZ2 TRP A 697      32.307 -21.748  25.758  1.00  0.00           C  
ATOM   2247  CZ3 TRP A 697      32.096 -19.983  27.417  1.00  0.00           C  
ATOM   2248  CH2 TRP A 697      31.972 -20.427  26.082  1.00  0.00           C  
ATOM   2249  HB2 TRP A 697      34.916 -23.823  30.545  1.00  0.00           H  
ATOM   2250  HB3 TRP A 697      34.270 -22.194  30.661  1.00  0.00           H  
ATOM   2251  HD1 TRP A 697      34.716 -25.001  28.061  1.00  0.00           H  
ATOM   2252  HE1 TRP A 697      33.696 -24.278  25.833  1.00  0.00           H  
ATOM   2253  HE3 TRP A 697      32.933 -20.428  29.387  1.00  0.00           H  
ATOM   2254  HZ2 TRP A 697      32.180 -22.121  24.753  1.00  0.00           H  
ATOM   2255  HZ3 TRP A 697      31.718 -19.010  27.673  1.00  0.00           H  
ATOM   2256  HH2 TRP A 697      31.623 -19.754  25.310  1.00  0.00           H  
ATOM   2257  H   TRP A 697      36.547 -22.251  31.747  1.00  0.00           H  
ATOM   2258  HA  TRP A 697      36.709 -23.051  29.014  1.00  0.00           H  
ATOM   2259  N   LEU A 698      35.943 -19.869  29.637  1.00 73.87           N  
ATOM   2260  CA  LEU A 698      35.877 -18.524  29.042  1.00 74.18           C  
ATOM   2261  C   LEU A 698      37.242 -18.223  28.337  1.00 83.57           C  
ATOM   2262  O   LEU A 698      37.269 -17.525  27.323  1.00 83.38           O  
ATOM   2263  CB  LEU A 698      35.491 -17.482  30.108  1.00  0.00           C  
ATOM   2264  CG  LEU A 698      34.106 -17.504  30.801  1.00  0.00           C  
ATOM   2265  CD1 LEU A 698      33.995 -16.454  31.904  1.00  0.00           C  
ATOM   2266  CD2 LEU A 698      32.986 -17.324  29.777  1.00  0.00           C  
ATOM   2267  HB2 LEU A 698      36.187 -17.542  30.945  1.00  0.00           H  
ATOM   2268  HB3 LEU A 698      35.533 -16.483  29.673  1.00  0.00           H  
ATOM   2269  HG  LEU A 698      33.909 -18.504  31.187  1.00  0.00           H  
ATOM   2270 HD11 LEU A 698      33.007 -16.508  32.360  1.00  0.00           H  
ATOM   2271 HD12 LEU A 698      34.755 -16.641  32.662  1.00  0.00           H  
ATOM   2272 HD13 LEU A 698      34.144 -15.462  31.478  1.00  0.00           H  
ATOM   2273 HD21 LEU A 698      32.022 -17.342  30.285  1.00  0.00           H  
ATOM   2274 HD22 LEU A 698      33.109 -16.368  29.267  1.00  0.00           H  
ATOM   2275 HD23 LEU A 698      33.027 -18.132  29.047  1.00  0.00           H  
ATOM   2276  H   LEU A 698      35.867 -19.916  30.643  1.00  0.00           H  
ATOM   2277  HA  LEU A 698      35.098 -18.531  28.280  1.00  0.00           H  
ATOM   2278  N   VAL A 699      38.354 -18.779  28.868  1.00 83.66           N  
ATOM   2279  CA  VAL A 699      39.693 -18.599  28.313  1.00 87.11           C  
ATOM   2280  C   VAL A 699      39.873 -19.480  27.061  1.00 96.00           C  
ATOM   2281  O   VAL A 699      40.316 -18.961  26.030  1.00 97.39           O  
ATOM   2282  CB  VAL A 699      40.801 -18.851  29.353  1.00  0.00           C  
ATOM   2283  CG1 VAL A 699      41.921 -17.830  29.146  1.00  0.00           C  
ATOM   2284  CG2 VAL A 699      40.283 -18.735  30.793  1.00  0.00           C  
ATOM   2285  HB  VAL A 699      41.186 -19.864  29.235  1.00  0.00           H  
ATOM   2286 HG11 VAL A 699      42.709 -18.002  29.878  1.00  0.00           H  
ATOM   2287 HG12 VAL A 699      42.330 -17.937  28.141  1.00  0.00           H  
ATOM   2288 HG13 VAL A 699      41.523 -16.823  29.270  1.00  0.00           H  
ATOM   2289 HG21 VAL A 699      41.100 -18.921  31.490  1.00  0.00           H  
ATOM   2290 HG22 VAL A 699      39.887 -17.733  30.958  1.00  0.00           H  
ATOM   2291 HG23 VAL A 699      39.493 -19.468  30.956  1.00  0.00           H  
ATOM   2292  H   VAL A 699      38.285 -19.356  29.694  1.00  0.00           H  
ATOM   2293  HA  VAL A 699      39.776 -17.560  27.994  1.00  0.00           H  
ATOM   2294  N   VAL A 700      39.563 -20.799  27.143  1.00 93.83           N  
ATOM   2295  CA  VAL A 700      39.783 -21.682  25.992  1.00 95.20           C  
ATOM   2296  C   VAL A 700      38.671 -21.557  24.947  1.00 94.85           C  
ATOM   2297  O   VAL A 700      38.883 -21.931  23.796  1.00 96.05           O  
ATOM   2298  CB  VAL A 700      40.041 -23.149  26.385  1.00  0.00           C  
ATOM   2299  CG1 VAL A 700      40.896 -23.182  27.653  1.00  0.00           C  
ATOM   2300  CG2 VAL A 700      38.739 -23.919  26.644  1.00  0.00           C  
ATOM   2301  HB  VAL A 700      40.555 -23.658  25.570  1.00  0.00           H  
ATOM   2302 HG11 VAL A 700      41.084 -24.217  27.938  1.00  0.00           H  
ATOM   2303 HG12 VAL A 700      41.845 -22.680  27.465  1.00  0.00           H  
ATOM   2304 HG13 VAL A 700      40.370 -22.673  28.460  1.00  0.00           H  
ATOM   2305 HG21 VAL A 700      38.973 -24.948  26.917  1.00  0.00           H  
ATOM   2306 HG22 VAL A 700      38.190 -23.443  27.456  1.00  0.00           H  
ATOM   2307 HG23 VAL A 700      38.128 -23.913  25.741  1.00  0.00           H  
ATOM   2308  H   VAL A 700      39.180 -21.175  27.998  1.00  0.00           H  
ATOM   2309  HA  VAL A 700      40.695 -21.331  25.509  1.00  0.00           H  
ATOM   2310  N   TRP A 701      37.525 -20.993  25.326  1.00 86.59           N  
ATOM   2311  CA  TRP A 701      36.406 -20.776  24.420  1.00 84.61           C  
ATOM   2312  C   TRP A 701      35.902 -19.332  24.639  1.00 88.41           C  
ATOM   2313  O   TRP A 701      34.826 -19.143  25.234  1.00 87.66           O  
ATOM   2314  CB  TRP A 701      35.313 -21.834  24.663  1.00  0.00           C  
ATOM   2315  CG  TRP A 701      35.401 -23.102  23.872  1.00  0.00           C  
ATOM   2316  CD1 TRP A 701      35.523 -24.343  24.396  1.00  0.00           C  
ATOM   2317  CD2 TRP A 701      35.374 -23.272  22.422  1.00  0.00           C  
ATOM   2318  NE1 TRP A 701      35.580 -25.266  23.369  1.00  0.00           N  
ATOM   2319  CE2 TRP A 701      35.495 -24.661  22.132  1.00  0.00           C  
ATOM   2320  CE3 TRP A 701      35.255 -22.398  21.323  1.00  0.00           C  
ATOM   2321  CZ2 TRP A 701      35.507 -25.156  20.820  1.00  0.00           C  
ATOM   2322  CZ3 TRP A 701      35.268 -22.880  20.001  1.00  0.00           C  
ATOM   2323  CH2 TRP A 701      35.394 -24.256  19.747  1.00  0.00           C  
ATOM   2324  HB2 TRP A 701      35.331 -22.141  25.708  1.00  0.00           H  
ATOM   2325  HB3 TRP A 701      34.338 -21.410  24.426  1.00  0.00           H  
ATOM   2326  HD1 TRP A 701      35.561 -24.476  25.467  1.00  0.00           H  
ATOM   2327  HE1 TRP A 701      35.674 -26.249  23.578  1.00  0.00           H  
ATOM   2328  HE3 TRP A 701      35.151 -21.336  21.487  1.00  0.00           H  
ATOM   2329  HZ2 TRP A 701      35.602 -26.218  20.644  1.00  0.00           H  
ATOM   2330  HZ3 TRP A 701      35.180 -22.191  19.175  1.00  0.00           H  
ATOM   2331  HH2 TRP A 701      35.405 -24.623  18.731  1.00  0.00           H  
ATOM   2332  H   TRP A 701      37.402 -20.693  26.283  1.00  0.00           H  
ATOM   2333  HA  TRP A 701      36.763 -20.870  23.394  1.00  0.00           H  
ATOM   2334  N   THR A 702      36.694 -18.299  24.213  1.00 84.45           N  
ATOM   2335  CA  THR A 702      36.304 -16.898  24.483  1.00 82.30           C  
ATOM   2336  C   THR A 702      34.881 -16.511  24.044  1.00 83.37           C  
ATOM   2337  O   THR A 702      34.473 -16.810  22.922  1.00 81.65           O  
ATOM   2338  CB  THR A 702      37.369 -16.065  23.745  1.00  0.00           C  
ATOM   2339  OG1 THR A 702      37.038 -14.677  23.860  1.00  0.00           O  
ATOM   2340  CG2 THR A 702      37.498 -16.421  22.259  1.00  0.00           C  
ATOM   2341  HB  THR A 702      38.350 -16.266  24.175  1.00  0.00           H  
ATOM   2342  HG1 THR A 702      36.176 -14.520  23.468  1.00  0.00           H  
ATOM   2343 HG21 THR A 702      38.265 -15.797  21.801  1.00  0.00           H  
ATOM   2344 HG22 THR A 702      37.776 -17.470  22.159  1.00  0.00           H  
ATOM   2345 HG23 THR A 702      36.544 -16.249  21.759  1.00  0.00           H  
ATOM   2346  H   THR A 702      37.549 -18.492  23.712  1.00  0.00           H  
ATOM   2347  HA  THR A 702      36.399 -16.712  25.553  1.00  0.00           H  
ATOM   2348  N   PRO A 703      34.119 -15.864  24.968  1.00 79.99           N  
ATOM   2349  CA  PRO A 703      32.726 -15.463  24.664  1.00 78.68           C  
ATOM   2350  C   PRO A 703      32.625 -14.424  23.553  1.00 85.04           C  
ATOM   2351  O   PRO A 703      33.330 -13.411  23.553  1.00 86.34           O  
ATOM   2352  CB  PRO A 703      32.211 -14.879  25.986  1.00 79.14           C  
ATOM   2353  CG  PRO A 703      33.182 -15.308  27.012  1.00 84.36           C  
ATOM   2354  CD  PRO A 703      34.495 -15.479  26.340  1.00 81.72           C  
ATOM   2355  HA  PRO A 703      32.140 -16.343  24.398  1.00  0.00           H  
ATOM   2356  HB3 PRO A 703      31.233 -15.304  26.213  1.00  0.00           H  
ATOM   2357  HB2 PRO A 703      32.208 -13.791  25.924  1.00  0.00           H  
ATOM   2358  HG3 PRO A 703      32.865 -16.261  27.436  1.00  0.00           H  
ATOM   2359  HG2 PRO A 703      33.264 -14.537  27.778  1.00  0.00           H  
ATOM   2360  HD2 PRO A 703      35.014 -14.521  26.315  1.00  0.00           H  
ATOM   2361  HD3 PRO A 703      35.035 -16.302  26.809  1.00  0.00           H  
ATOM   2362  N   LEU A 704      31.739 -14.691  22.600  1.00 82.24           N  
ATOM   2363  CA  LEU A 704      31.519 -13.857  21.426  1.00 83.07           C  
ATOM   2364  C   LEU A 704      30.194 -13.999  20.882  1.00 83.74           C  
ATOM   2365  O   LEU A 704      29.401 -14.886  21.192  1.00 82.83           O  
ATOM   2366  CB  LEU A 704      32.417 -14.371  20.285  1.00  0.00           C  
ATOM   2367  CG  LEU A 704      33.884 -13.900  20.132  1.00  0.00           C  
ATOM   2368  CD1 LEU A 704      34.700 -14.132  21.402  1.00  0.00           C  
ATOM   2369  CD2 LEU A 704      34.550 -14.582  18.937  1.00  0.00           C  
ATOM   2370  HB2 LEU A 704      32.511 -15.454  20.356  1.00  0.00           H  
ATOM   2371  HB3 LEU A 704      31.972 -14.107  19.325  1.00  0.00           H  
ATOM   2372  HG  LEU A 704      33.901 -12.850  19.839  1.00  0.00           H  
ATOM   2373 HD11 LEU A 704      35.722 -13.786  21.245  1.00  0.00           H  
ATOM   2374 HD12 LEU A 704      34.253 -13.579  22.228  1.00  0.00           H  
ATOM   2375 HD13 LEU A 704      34.710 -15.195  21.639  1.00  0.00           H  
ATOM   2376 HD21 LEU A 704      35.580 -14.237  18.848  1.00  0.00           H  
ATOM   2377 HD22 LEU A 704      34.540 -15.662  19.083  1.00  0.00           H  
ATOM   2378 HD23 LEU A 704      34.004 -14.334  18.026  1.00  0.00           H  
ATOM   2379  H   LEU A 704      31.164 -15.519  22.663  1.00  0.00           H  
ATOM   2380  HA  LEU A 704      31.781 -12.825  21.659  1.00  0.00           H  
ATOM   2381  N   PRO A 705      30.046 -12.796  20.381  1.00 74.05           N  
ATOM   2382  CA  PRO A 705      29.255 -11.897  21.214  1.00 62.87           C  
ATOM   2383  C   PRO A 705      27.805 -12.133  20.782  1.00 59.18           C  
ATOM   2384  O   PRO A 705      27.077 -12.998  21.210  1.00 59.42           O  
ATOM   2385  CD  PRO A 705      30.762 -12.121  19.248  1.00  0.00           C  
ATOM   2386  CB  PRO A 705      29.909 -10.599  20.846  1.00  0.00           C  
ATOM   2387  CG  PRO A 705      30.707 -10.681  19.552  1.00  0.00           C  
ATOM   2388  HD3 PRO A 705      31.839 -12.220  19.116  1.00  0.00           H  
ATOM   2389  HD2 PRO A 705      30.317 -12.412  18.288  1.00  0.00           H  
ATOM   2390  HB2 PRO A 705      29.238  -9.751  20.859  1.00  0.00           H  
ATOM   2391  HB3 PRO A 705      30.728 -10.485  21.521  1.00  0.00           H  
ATOM   2392  HG3 PRO A 705      31.732 -10.341  19.678  1.00  0.00           H  
ATOM   2393  HG2 PRO A 705      30.348 -10.022  18.777  1.00  0.00           H  
ATOM   2394  HA  PRO A 705      29.351 -12.120  22.261  1.00  0.00           H  
ATOM   2395  N   ALA A 706      27.895 -12.426  19.557  1.00 61.02           N  
ATOM   2396  CA  ALA A 706      27.306 -11.965  18.544  1.00 50.85           C  
ATOM   2397  C   ALA A 706      27.812 -12.903  17.517  1.00 46.91           C  
ATOM   2398  O   ALA A 706      28.422 -12.371  16.581  1.00 43.18           O  
ATOM   2399  CB  ALA A 706      27.750 -10.458  18.324  1.00  0.00           C  
ATOM   2400  HB1 ALA A 706      27.113  -9.781  17.760  1.00  0.00           H  
ATOM   2401  HB2 ALA A 706      28.650 -10.353  17.764  1.00  0.00           H  
ATOM   2402  HB3 ALA A 706      27.792  -9.920  19.256  1.00  0.00           H  
ATOM   2403  H   ALA A 706      28.824 -12.756  19.324  1.00  0.00           H  
ATOM   2404  HA  ALA A 706      26.299 -12.265  18.887  1.00  0.00           H  
ATOM   2405  N   ARG A 707      27.700 -14.253  17.697  1.00 80.19           N  
ATOM   2406  CA  ARG A 707      27.894 -15.161  16.593  1.00 81.92           C  
ATOM   2407  C   ARG A 707      26.532 -15.419  15.945  1.00 86.71           C  
ATOM   2408  O   ARG A 707      25.520 -15.521  16.644  1.00 85.07           O  
ATOM   2409  CB  ARG A 707      28.766 -16.430  16.576  1.00  0.00           C  
ATOM   2410  CG  ARG A 707      29.145 -17.078  15.225  1.00  0.00           C  
ATOM   2411  CD  ARG A 707      30.069 -18.296  15.222  1.00  0.00           C  
ATOM   2412  NE  ARG A 707      29.432 -19.478  15.811  1.00  0.00           N  
ATOM   2413  CZ  ARG A 707      30.079 -20.610  16.145  1.00  0.00           C  
ATOM   2414  NH1 ARG A 707      31.411 -20.718  15.944  1.00  0.00           N  
ATOM   2415  NH2 ARG A 707      29.366 -21.626  16.670  1.00  0.00           N1+
ATOM   2416  HB2 ARG A 707      29.725 -16.218  17.049  1.00  0.00           H  
ATOM   2417  HB3 ARG A 707      28.261 -17.226  17.122  1.00  0.00           H  
ATOM   2418  HG2 ARG A 707      28.242 -17.418  14.719  1.00  0.00           H  
ATOM   2419  HG3 ARG A 707      29.657 -16.345  14.601  1.00  0.00           H  
ATOM   2420  HD2 ARG A 707      30.347 -18.539  14.196  1.00  0.00           H  
ATOM   2421  HD3 ARG A 707      30.966 -18.074  15.799  1.00  0.00           H  
ATOM   2422  HE  ARG A 707      28.437 -19.403  15.963  1.00  0.00           H  
ATOM   2423 HH12 ARG A 707      31.892 -21.570  16.196  1.00  0.00           H  
ATOM   2424 HH11 ARG A 707      31.925 -19.948  15.542  1.00  0.00           H  
ATOM   2425 HH22 ARG A 707      29.828 -22.486  16.929  1.00  0.00           H  
ATOM   2426 HH21 ARG A 707      28.370 -21.527  16.805  1.00  0.00           H  
ATOM   2427  HA  ARG A 707      28.402 -14.420  15.976  1.00  0.00           H  
ATOM   2428  H   ARG A 707      27.049 -14.656  18.400  1.00  0.00           H  
ATOM   2429  N   GLU A 708      26.526 -15.543  14.603  1.00 85.42           N  
ATOM   2430  CA  GLU A 708      25.330 -15.807  13.813  1.00 85.64           C  
ATOM   2431  C   GLU A 708      25.096 -17.311  13.686  1.00 92.71           C  
ATOM   2432  O   GLU A 708      25.927 -18.028  13.130  1.00 93.89           O  
ATOM   2433  CB  GLU A 708      25.416 -15.160  12.418  1.00  0.00           C  
ATOM   2434  CG  GLU A 708      25.637 -16.109  11.229  1.00  0.00           C  
ATOM   2435  CD  GLU A 708      25.721 -15.457   9.852  1.00  0.00           C  
ATOM   2436  OE1 GLU A 708      26.849 -15.101   9.442  1.00  0.00           O  
ATOM   2437  OE2 GLU A 708      24.647 -15.331   9.227  1.00  0.00           O1-
ATOM   2438  HB2 GLU A 708      24.487 -14.631  12.204  1.00  0.00           H  
ATOM   2439  HB3 GLU A 708      26.248 -14.457  12.393  1.00  0.00           H  
ATOM   2440  HG2 GLU A 708      26.575 -16.648  11.363  1.00  0.00           H  
ATOM   2441  HG3 GLU A 708      24.814 -16.821  11.174  1.00  0.00           H  
ATOM   2442  H   GLU A 708      27.388 -15.453  14.084  1.00  0.00           H  
ATOM   2443  HA  GLU A 708      24.477 -15.374  14.335  1.00  0.00           H  
ATOM   2444  N   TYR A 709      23.981 -17.778  14.247  1.00 90.53           N  
ATOM   2445  CA  TYR A 709      23.551 -19.171  14.193  1.00 92.17           C  
ATOM   2446  C   TYR A 709      22.517 -19.344  13.087  1.00100.52           C  
ATOM   2447  O   TYR A 709      21.700 -18.445  12.844  1.00 99.60           O  
ATOM   2448  CB  TYR A 709      22.959 -19.614  15.544  1.00  0.00           C  
ATOM   2449  CG  TYR A 709      23.917 -20.207  16.560  1.00  0.00           C  
ATOM   2450  CD1 TYR A 709      24.567 -19.371  17.485  1.00  0.00           C  
ATOM   2451  CD2 TYR A 709      24.174 -21.589  16.568  1.00  0.00           C  
ATOM   2452  CE1 TYR A 709      25.457 -19.916  18.426  1.00  0.00           C  
ATOM   2453  CE2 TYR A 709      25.063 -22.136  17.510  1.00  0.00           C  
ATOM   2454  CZ  TYR A 709      25.704 -21.299  18.441  1.00  0.00           C  
ATOM   2455  OH  TYR A 709      26.566 -21.827  19.358  1.00  0.00           O  
ATOM   2456  HB2 TYR A 709      22.504 -18.757  16.040  1.00  0.00           H  
ATOM   2457  HB3 TYR A 709      22.203 -20.380  15.376  1.00  0.00           H  
ATOM   2458  HD1 TYR A 709      24.382 -18.307  17.474  1.00  0.00           H  
ATOM   2459  HD2 TYR A 709      23.689 -22.233  15.850  1.00  0.00           H  
ATOM   2460  HE1 TYR A 709      25.953 -19.271  19.138  1.00  0.00           H  
ATOM   2461  HE2 TYR A 709      25.255 -23.199  17.518  1.00  0.00           H  
ATOM   2462  HH  TYR A 709      26.623 -22.777  19.235  1.00  0.00           H  
ATOM   2463  H   TYR A 709      23.369 -17.152  14.751  1.00  0.00           H  
ATOM   2464  HA  TYR A 709      24.415 -19.796  13.967  1.00  0.00           H  
ATOM   2465  N   GLN A 710      22.530 -20.520  12.438  1.00100.63           N  
ATOM   2466  CA  GLN A 710      21.618 -20.833  11.343  1.00102.17           C  
ATOM   2467  C   GLN A 710      20.810 -22.130  11.646  1.00110.19           C  
ATOM   2468  O   GLN A 710      20.915 -23.089  10.871  1.00111.18           O  
ATOM   2469  CB  GLN A 710      22.394 -20.939  10.017  1.00  0.00           C  
ATOM   2470  CG  GLN A 710      23.012 -19.653   9.441  1.00  0.00           C  
ATOM   2471  CD  GLN A 710      23.803 -19.845   8.155  1.00  0.00           C  
ATOM   2472  OE1 GLN A 710      23.937 -20.955   7.651  1.00  0.00           O  
ATOM   2473  NE2 GLN A 710      24.346 -18.761   7.611  1.00  0.00           N  
ATOM   2474  HB2 GLN A 710      23.232 -21.626  10.140  1.00  0.00           H  
ATOM   2475  HB3 GLN A 710      21.731 -21.310   9.236  1.00  0.00           H  
ATOM   2476  HG2 GLN A 710      22.220 -18.937   9.218  1.00  0.00           H  
ATOM   2477  HG3 GLN A 710      23.698 -19.220  10.169  1.00  0.00           H  
ATOM   2478 HE22 GLN A 710      24.880 -18.838   6.757  1.00  0.00           H  
ATOM   2479 HE21 GLN A 710      24.224 -17.860   8.051  1.00  0.00           H  
ATOM   2480  H   GLN A 710      23.192 -21.235  12.702  1.00  0.00           H  
ATOM   2481  HA  GLN A 710      20.909 -20.010  11.252  1.00  0.00           H  
ATOM   2482  N   ARG A 711      20.008 -22.196  12.759  1.00108.87           N  
ATOM   2483  CA  ARG A 711      19.181 -23.396  12.998  1.00110.07           C  
ATOM   2484  C   ARG A 711      17.992 -23.417  12.025  1.00117.55           C  
ATOM   2485  O   ARG A 711      17.744 -24.453  11.404  1.00119.71           O  
ATOM   2486  CB  ARG A 711      18.736 -23.256  14.466  1.00  0.00           C  
ATOM   2487  CG  ARG A 711      19.783 -23.379  15.595  1.00  0.00           C  
ATOM   2488  CD  ARG A 711      19.326 -23.238  17.047  1.00  0.00           C  
ATOM   2489  NE  ARG A 711      20.446 -23.286  17.991  1.00  0.00           N  
ATOM   2490  CZ  ARG A 711      21.010 -24.417  18.454  1.00  0.00           C  
ATOM   2491  NH1 ARG A 711      20.550 -25.622  18.052  1.00  0.00           N  
ATOM   2492  NH2 ARG A 711      22.031 -24.314  19.328  1.00  0.00           N1+
ATOM   2493  HB2 ARG A 711      18.292 -22.273  14.619  1.00  0.00           H  
ATOM   2494  HB3 ARG A 711      18.001 -24.027  14.698  1.00  0.00           H  
ATOM   2495  HG2 ARG A 711      20.253 -24.362  15.551  1.00  0.00           H  
ATOM   2496  HG3 ARG A 711      20.544 -22.608  15.472  1.00  0.00           H  
ATOM   2497  HD2 ARG A 711      18.816 -22.284  17.177  1.00  0.00           H  
ATOM   2498  HD3 ARG A 711      18.642 -24.051  17.294  1.00  0.00           H  
ATOM   2499  HE  ARG A 711      20.794 -22.388  18.295  1.00  0.00           H  
ATOM   2500 HH12 ARG A 711      20.977 -26.468  18.402  1.00  0.00           H  
ATOM   2501 HH11 ARG A 711      19.780 -25.677  17.402  1.00  0.00           H  
ATOM   2502 HH22 ARG A 711      22.472 -25.147  19.691  1.00  0.00           H  
ATOM   2503 HH21 ARG A 711      22.355 -23.403  19.621  1.00  0.00           H  
ATOM   2504  H   ARG A 711      19.985 -21.425  13.411  1.00  0.00           H  
ATOM   2505  HA  ARG A 711      19.783 -24.296  12.873  1.00  0.00           H  
ATOM   2506  N   PHE A 712      17.311 -22.249  11.838  1.00113.54           N  
ATOM   2507  CA  PHE A 712      16.210 -22.042  10.893  1.00114.06           C  
ATOM   2508  C   PHE A 712      16.776 -21.873   9.478  1.00119.54           C  
ATOM   2509  O   PHE A 712      17.829 -21.246   9.318  1.00118.72           O  
ATOM   2510  CB  PHE A 712      15.380 -20.808  11.293  1.00  0.00           C  
ATOM   2511  CG  PHE A 712      14.606 -20.934  12.587  1.00  0.00           C  
ATOM   2512  CD1 PHE A 712      15.135 -20.396  13.774  1.00  0.00           C  
ATOM   2513  CD2 PHE A 712      13.362 -21.588  12.605  1.00  0.00           C  
ATOM   2514  CE1 PHE A 712      14.416 -20.506  14.976  1.00  0.00           C  
ATOM   2515  CE2 PHE A 712      12.643 -21.699  13.808  1.00  0.00           C  
ATOM   2516  CZ  PHE A 712      13.171 -21.157  14.994  1.00  0.00           C  
ATOM   2517  HB2 PHE A 712      16.040 -19.949  11.412  1.00  0.00           H  
ATOM   2518  HB3 PHE A 712      14.646 -20.596  10.516  1.00  0.00           H  
ATOM   2519  HD1 PHE A 712      16.093 -19.898  13.761  1.00  0.00           H  
ATOM   2520  HD2 PHE A 712      12.959 -22.005  11.694  1.00  0.00           H  
ATOM   2521  HE1 PHE A 712      14.820 -20.090  15.887  1.00  0.00           H  
ATOM   2522  HE2 PHE A 712      11.686 -22.199  13.822  1.00  0.00           H  
ATOM   2523  HZ  PHE A 712      12.619 -21.243  15.919  1.00  0.00           H  
ATOM   2524  H   PHE A 712      17.555 -21.431  12.377  1.00  0.00           H  
ATOM   2525  HA  PHE A 712      15.564 -22.920  10.910  1.00  0.00           H  
ATOM   2526  N   PRO A 713      16.089 -22.442   8.458  1.00118.00           N  
ATOM   2527  CA  PRO A 713      16.517 -22.398   7.054  1.00119.49           C  
ATOM   2528  C   PRO A 713      16.459 -20.975   6.479  1.00122.64           C  
ATOM   2529  O   PRO A 713      17.241 -20.656   5.581  1.00123.70           O  
ATOM   2530  CD  PRO A 713      14.696 -23.288   8.357  1.00  0.00           C  
ATOM   2531  CB  PRO A 713      15.671 -23.358   6.197  1.00  0.00           C  
ATOM   2532  CG  PRO A 713      14.317 -23.350   6.885  1.00  0.00           C  
ATOM   2533  HD3 PRO A 713      14.831 -24.284   8.779  1.00  0.00           H  
ATOM   2534  HD2 PRO A 713      13.953 -22.744   8.941  1.00  0.00           H  
ATOM   2535  HB2 PRO A 713      15.619 -22.984   5.175  1.00  0.00           H  
ATOM   2536  HB3 PRO A 713      16.130 -24.347   6.198  1.00  0.00           H  
ATOM   2537  HG3 PRO A 713      13.741 -24.256   6.696  1.00  0.00           H  
ATOM   2538  HG2 PRO A 713      13.716 -22.478   6.627  1.00  0.00           H  
ATOM   2539  HA  PRO A 713      17.553 -22.735   7.010  1.00  0.00           H  
ATOM   2540  N   HIS A 714      15.547 -20.126   6.994  1.00116.84           N  
ATOM   2541  CA  HIS A 714      15.379 -18.758   6.504  1.00116.33           C  
ATOM   2542  C   HIS A 714      15.833 -17.677   7.509  1.00117.25           C  
ATOM   2543  O   HIS A 714      16.314 -16.625   7.077  1.00117.17           O  
ATOM   2544  CB  HIS A 714      13.908 -18.513   6.119  1.00  0.00           C  
ATOM   2545  CG  HIS A 714      13.655 -17.966   4.734  1.00  0.00           C  
ATOM   2546  ND1 HIS A 714      13.603 -16.656   4.476  1.00  0.00           N  
ATOM   2547  CD2 HIS A 714      13.440 -18.602   3.534  1.00  0.00           C  
ATOM   2548  CE1 HIS A 714      13.363 -16.482   3.166  1.00  0.00           C  
ATOM   2549  NE2 HIS A 714      13.251 -17.651   2.538  1.00  0.00           N  
ATOM   2550  HB2 HIS A 714      13.357 -19.452   6.174  1.00  0.00           H  
ATOM   2551  HB3 HIS A 714      13.467 -17.793   6.808  1.00  0.00           H  
ATOM   2552  HD2 HIS A 714      13.438 -19.681   3.488  1.00  0.00           H  
ATOM   2553  HE1 HIS A 714      13.286 -15.484   2.760  1.00  0.00           H  
ATOM   2554  H   HIS A 714      14.946 -20.427   7.748  1.00  0.00           H  
ATOM   2555  HA  HIS A 714      15.982 -18.650   5.603  1.00  0.00           H  
ATOM   2556  HD1 HIS A 714      13.737 -15.989   5.222  1.00  0.00           H  
ATOM   2557  N   LEU A 715      15.662 -17.920   8.828  1.00110.36           N  
ATOM   2558  CA  LEU A 715      16.008 -16.961   9.878  1.00107.26           C  
ATOM   2559  C   LEU A 715      17.441 -17.153  10.384  1.00107.97           C  
ATOM   2560  O   LEU A 715      17.869 -18.283  10.644  1.00108.14           O  
ATOM   2561  CB  LEU A 715      15.012 -17.073  11.047  1.00  0.00           C  
ATOM   2562  CG  LEU A 715      14.152 -15.867  11.499  1.00  0.00           C  
ATOM   2563  CD1 LEU A 715      13.319 -15.291  10.357  1.00  0.00           C  
ATOM   2564  CD2 LEU A 715      13.254 -16.253  12.674  1.00  0.00           C  
ATOM   2565  HB2 LEU A 715      14.267 -17.835  10.818  1.00  0.00           H  
ATOM   2566  HB3 LEU A 715      15.546 -17.350  11.955  1.00  0.00           H  
ATOM   2567  HG  LEU A 715      14.796 -15.106  11.940  1.00  0.00           H  
ATOM   2568 HD11 LEU A 715      12.733 -14.447  10.724  1.00  0.00           H  
ATOM   2569 HD12 LEU A 715      13.980 -14.954   9.559  1.00  0.00           H  
ATOM   2570 HD13 LEU A 715      12.647 -16.058   9.973  1.00  0.00           H  
ATOM   2571 HD21 LEU A 715      12.659 -15.391  12.976  1.00  0.00           H  
ATOM   2572 HD22 LEU A 715      12.591 -17.065  12.374  1.00  0.00           H  
ATOM   2573 HD23 LEU A 715      13.871 -16.579  13.512  1.00  0.00           H  
ATOM   2574  H   LEU A 715      15.277 -18.802   9.133  1.00  0.00           H  
ATOM   2575  HA  LEU A 715      15.928 -15.958   9.460  1.00  0.00           H  
ATOM   2576  N   VAL A 716      18.181 -16.031  10.483  1.00101.21           N  
ATOM   2577  CA  VAL A 716      19.557 -15.944  10.998  1.00 98.30           C  
ATOM   2578  C   VAL A 716      19.441 -15.430  12.442  1.00 95.18           C  
ATOM   2579  O   VAL A 716      18.724 -14.461  12.683  1.00 93.06           O  
ATOM   2580  CB  VAL A 716      20.469 -15.047  10.107  1.00102.69           C  
ATOM   2581  CG1 VAL A 716      21.907 -15.029  10.619  1.00102.48           C  
ATOM   2582  CG2 VAL A 716      20.434 -15.493   8.653  1.00104.23           C  
ATOM   2583  H   VAL A 716      17.796 -15.145  10.188  1.00  0.00           H  
ATOM   2584  HA  VAL A 716      19.980 -16.948  11.023  1.00  0.00           H  
ATOM   2585  HB  VAL A 716      20.084 -14.028  10.154  1.00  0.00           H  
ATOM   2586 HG11 VAL A 716      22.515 -14.394   9.974  1.00  0.00           H  
ATOM   2587 HG12 VAL A 716      21.926 -14.638  11.636  1.00  0.00           H  
ATOM   2588 HG13 VAL A 716      22.308 -16.042  10.613  1.00  0.00           H  
ATOM   2589 HG21 VAL A 716      21.080 -14.847   8.059  1.00  0.00           H  
ATOM   2590 HG22 VAL A 716      20.784 -16.523   8.580  1.00  0.00           H  
ATOM   2591 HG23 VAL A 716      19.413 -15.429   8.277  1.00  0.00           H  
ATOM   2592  N   MET A 717      20.088 -16.098  13.397  1.00 88.71           N  
ATOM   2593  CA  MET A 717      19.986 -15.703  14.799  1.00 86.10           C  
ATOM   2594  C   MET A 717      21.295 -15.155  15.363  1.00 85.07           C  
ATOM   2595  O   MET A 717      22.352 -15.745  15.166  1.00 85.50           O  
ATOM   2596  CB  MET A 717      19.535 -16.883  15.679  1.00  0.00           C  
ATOM   2597  CG  MET A 717      18.174 -17.532  15.377  1.00  0.00           C  
ATOM   2598  SD  MET A 717      17.631 -18.922  16.405  1.00  0.00           S  
ATOM   2599  CE  MET A 717      18.340 -20.281  15.442  1.00  0.00           C  
ATOM   2600  HB2 MET A 717      20.258 -17.695  15.599  1.00  0.00           H  
ATOM   2601  HB3 MET A 717      19.468 -16.558  16.718  1.00  0.00           H  
ATOM   2602  HG2 MET A 717      17.385 -16.787  15.478  1.00  0.00           H  
ATOM   2603  HG3 MET A 717      18.175 -17.923  14.360  1.00  0.00           H  
ATOM   2604  HE1 MET A 717      18.107 -21.230  15.926  1.00  0.00           H  
ATOM   2605  HE2 MET A 717      17.919 -20.274  14.437  1.00  0.00           H  
ATOM   2606  HE3 MET A 717      19.422 -20.161  15.383  1.00  0.00           H  
ATOM   2607  H   MET A 717      20.662 -16.894  13.157  1.00  0.00           H  
ATOM   2608  HA  MET A 717      19.232 -14.919  14.874  1.00  0.00           H  
ATOM   2609  N   LEU A 718      21.215 -14.057  16.101  1.00 76.74           N  
ATOM   2610  CA  LEU A 718      22.377 -13.530  16.791  1.00 75.21           C  
ATOM   2611  C   LEU A 718      22.340 -14.091  18.200  1.00 77.62           C  
ATOM   2612  O   LEU A 718      21.401 -13.824  18.957  1.00 75.80           O  
ATOM   2613  CB  LEU A 718      22.428 -11.986  16.785  1.00 74.58           C  
ATOM   2614  CG  LEU A 718      23.553 -11.347  17.611  1.00 77.60           C  
ATOM   2615  CD1 LEU A 718      24.912 -11.573  16.980  1.00 78.89           C  
ATOM   2616  CD2 LEU A 718      23.317  -9.902  17.791  1.00 78.58           C  
ATOM   2617  H   LEU A 718      20.334 -13.572  16.190  1.00  0.00           H  
ATOM   2618  HA  LEU A 718      23.272 -13.906  16.295  1.00  0.00           H  
ATOM   2619  HB3 LEU A 718      21.468 -11.593  17.120  1.00  0.00           H  
ATOM   2620  HB2 LEU A 718      22.492 -11.632  15.756  1.00  0.00           H  
ATOM   2621  HG  LEU A 718      23.556 -11.814  18.596  1.00  0.00           H  
ATOM   2622 HD11 LEU A 718      25.681 -11.105  17.595  1.00  0.00           H  
ATOM   2623 HD12 LEU A 718      25.106 -12.643  16.908  1.00  0.00           H  
ATOM   2624 HD13 LEU A 718      24.928 -11.133  15.983  1.00  0.00           H  
ATOM   2625 HD21 LEU A 718      24.127  -9.471  18.379  1.00  0.00           H  
ATOM   2626 HD22 LEU A 718      23.278  -9.416  16.816  1.00  0.00           H  
ATOM   2627 HD23 LEU A 718      22.371  -9.750  18.311  1.00  0.00           H  
ATOM   2628  N   GLU A 719      23.332 -14.911  18.533  1.00 74.77           N  
ATOM   2629  CA  GLU A 719      23.416 -15.549  19.846  1.00 73.91           C  
ATOM   2630  C   GLU A 719      24.861 -15.556  20.341  1.00 77.53           C  
ATOM   2631  O   GLU A 719      25.780 -15.208  19.605  1.00 77.34           O  
ATOM   2632  CB  GLU A 719      22.812 -16.966  19.850  1.00  0.00           C  
ATOM   2633  CG  GLU A 719      21.290 -17.069  19.661  1.00  0.00           C  
ATOM   2634  CD  GLU A 719      20.710 -18.479  19.619  1.00  0.00           C  
ATOM   2635  OE1 GLU A 719      21.506 -19.441  19.702  1.00  0.00           O  
ATOM   2636  OE2 GLU A 719      19.469 -18.570  19.510  1.00  0.00           O1-
ATOM   2637  HB2 GLU A 719      23.251 -17.550  19.041  1.00  0.00           H  
ATOM   2638  HB3 GLU A 719      23.025 -17.449  20.803  1.00  0.00           H  
ATOM   2639  HG2 GLU A 719      20.786 -16.561  20.483  1.00  0.00           H  
ATOM   2640  HG3 GLU A 719      21.008 -16.601  18.718  1.00  0.00           H  
ATOM   2641  H   GLU A 719      24.065 -15.113  17.868  1.00  0.00           H  
ATOM   2642  HA  GLU A 719      22.835 -14.944  20.542  1.00  0.00           H  
ATOM   2643  N   CYS A 720      25.055 -15.986  21.579  1.00 74.22           N  
ATOM   2644  CA  CYS A 720      26.383 -16.136  22.135  1.00 74.77           C  
ATOM   2645  C   CYS A 720      26.748 -17.586  21.840  1.00 78.82           C  
ATOM   2646  O   CYS A 720      25.932 -18.465  22.137  1.00 77.33           O  
ATOM   2647  CB  CYS A 720      26.338 -16.011  23.651  1.00 74.32           C  
ATOM   2648  SG  CYS A 720      25.997 -14.327  24.218  1.00 77.40           S  
ATOM   2649  H   CYS A 720      24.264 -16.219  22.162  1.00  0.00           H  
ATOM   2650  HA  CYS A 720      27.006 -15.330  21.747  1.00  0.00           H  
ATOM   2651  HB3 CYS A 720      27.286 -16.349  24.070  1.00  0.00           H  
ATOM   2652  HB2 CYS A 720      25.580 -16.687  24.048  1.00  0.00           H  
ATOM   2653  N   THR A 721      27.884 -17.839  21.220  1.00 74.05           N  
ATOM   2654  CA  THR A 721      28.053 -19.045  20.407  1.00 62.87           C  
ATOM   2655  C   THR A 721      29.229 -19.865  20.758  1.00 59.18           C  
ATOM   2656  O   THR A 721      29.249 -21.085  20.603  1.00 59.42           O  
ATOM   2657  CB  THR A 721      28.341 -18.526  19.007  1.00  0.00           C  
ATOM   2658  OG1 THR A 721      28.181 -19.497  18.032  1.00  0.00           O  
ATOM   2659  CG2 THR A 721      29.808 -18.073  18.740  1.00  0.00           C  
ATOM   2660  HB  THR A 721      27.564 -17.768  18.864  1.00  0.00           H  
ATOM   2661  HG1 THR A 721      27.440 -20.024  18.341  1.00  0.00           H  
ATOM   2662 HG21 THR A 721      30.127 -17.989  17.729  1.00  0.00           H  
ATOM   2663 HG22 THR A 721      30.109 -17.182  19.293  1.00  0.00           H  
ATOM   2664 HG23 THR A 721      30.540 -18.881  18.820  1.00  0.00           H  
ATOM   2665  H   THR A 721      28.497 -17.059  21.023  1.00  0.00           H  
ATOM   2666  HA  THR A 721      27.214 -19.735  20.529  1.00  0.00           H  
ATOM   2667  N   GLU A 722      30.285 -19.123  21.168  1.00 61.02           N  
ATOM   2668  CA  GLU A 722      31.488 -19.740  21.564  1.00 50.85           C  
ATOM   2669  C   GLU A 722      30.989 -20.383  22.826  1.00 46.91           C  
ATOM   2670  O   GLU A 722      31.433 -21.494  22.937  1.00 43.18           O  
ATOM   2671  CB  GLU A 722      32.710 -18.823  21.662  1.00  0.00           C  
ATOM   2672  CG  GLU A 722      33.015 -18.040  20.354  1.00  0.00           C  
ATOM   2673  CD  GLU A 722      33.276 -18.836  19.064  1.00  0.00           C  
ATOM   2674  OE1 GLU A 722      33.774 -19.974  19.139  1.00  0.00           O  
ATOM   2675  OE2 GLU A 722      32.934 -18.285  17.990  1.00  0.00           O1-
ATOM   2676  HB2 GLU A 722      32.571 -18.124  22.485  1.00  0.00           H  
ATOM   2677  HB3 GLU A 722      33.595 -19.410  21.932  1.00  0.00           H  
ATOM   2678  HG2 GLU A 722      32.158 -17.420  20.119  1.00  0.00           H  
ATOM   2679  HG3 GLU A 722      33.872 -17.379  20.512  1.00  0.00           H  
ATOM   2680  H   GLU A 722      30.229 -18.128  21.208  1.00  0.00           H  
ATOM   2681  HA  GLU A 722      31.746 -20.527  20.859  1.00  0.00           H  
ATOM   2682  N   THR A 723      29.890 -19.900  23.588  1.00 81.15           N  
ATOM   2683  CA  THR A 723      28.762 -20.709  24.198  1.00 80.80           C  
ATOM   2684  C   THR A 723      28.497 -22.142  23.673  1.00 85.22           C  
ATOM   2685  O   THR A 723      27.427 -22.407  23.109  1.00 85.84           O  
ATOM   2686  CB  THR A 723      27.813 -20.343  25.357  1.00 87.09           C  
ATOM   2687  OG1 THR A 723      27.922 -18.944  25.638  1.00 89.26           O  
ATOM   2688  CG2 THR A 723      28.081 -21.157  26.618  1.00 84.53           C  
ATOM   2689  HA  THR A 723      29.784 -20.673  24.576  1.00  0.00           H  
ATOM   2690  HB  THR A 723      26.792 -20.545  25.035  1.00  0.00           H  
ATOM   2691  HG1 THR A 723      27.682 -18.441  24.857  1.00  0.00           H  
ATOM   2692 HG21 THR A 723      27.384 -20.857  27.400  1.00  0.00           H  
ATOM   2693 HG22 THR A 723      27.949 -22.217  26.402  1.00  0.00           H  
ATOM   2694 HG23 THR A 723      29.102 -20.980  26.955  1.00  0.00           H  
ATOM   2695  H   THR A 723      29.674 -18.924  23.488  1.00  0.00           H  
ATOM   2696  N   ASN A 724      29.498 -23.041  23.845  1.00 80.23           N  
ATOM   2697  CA  ASN A 724      29.468 -24.449  23.427  1.00 79.74           C  
ATOM   2698  C   ASN A 724      28.659 -25.313  24.396  1.00 81.53           C  
ATOM   2699  O   ASN A 724      28.383 -24.852  25.504  1.00 80.64           O  
ATOM   2700  CB  ASN A 724      30.910 -24.986  23.374  1.00  0.00           C  
ATOM   2701  CG  ASN A 724      31.678 -24.762  22.072  1.00  0.00           C  
ATOM   2702  OD1 ASN A 724      31.615 -25.732  21.162  1.00  0.00           O  
ATOM   2703  ND2 ASN A 724      32.353 -23.758  21.886  1.00  0.00           N  
ATOM   2704  HB2 ASN A 724      31.505 -24.509  24.154  1.00  0.00           H  
ATOM   2705  HB3 ASN A 724      30.903 -26.065  23.532  1.00  0.00           H  
ATOM   2706 HD22 ASN A 724      32.850 -23.638  21.015  1.00  0.00           H  
ATOM   2707 HD21 ASN A 724      32.413 -23.050  22.604  1.00  0.00           H  
ATOM   2708  H   ASN A 724      30.357 -22.760  24.295  1.00  0.00           H  
ATOM   2709  HA  ASN A 724      29.025 -24.517  22.433  1.00  0.00           H  
ATOM   2710  N   SER A 725      28.337 -26.587  24.017  1.00 77.70           N  
ATOM   2711  CA  SER A 725      27.648 -27.549  24.898  1.00 76.71           C  
ATOM   2712  C   SER A 725      28.466 -27.747  26.168  1.00 81.14           C  
ATOM   2713  O   SER A 725      27.904 -27.765  27.258  1.00 79.65           O  
ATOM   2714  CB  SER A 725      27.427 -28.910  24.212  1.00  0.00           C  
ATOM   2715  OG  SER A 725      26.808 -28.717  22.935  1.00  0.00           O  
ATOM   2716  HB2 SER A 725      28.387 -29.408  24.074  1.00  0.00           H  
ATOM   2717  HB3 SER A 725      26.783 -29.531  24.834  1.00  0.00           H  
ATOM   2718  HG  SER A 725      26.673 -29.569  22.512  1.00  0.00           H  
ATOM   2719  H   SER A 725      28.572 -26.913  23.090  1.00  0.00           H  
ATOM   2720  HA  SER A 725      26.677 -27.136  25.171  1.00  0.00           H  
ATOM   2721  N   LEU A 726      29.805 -27.830  26.025  1.00 79.04           N  
ATOM   2722  CA  LEU A 726      30.750 -27.968  27.128  1.00 79.30           C  
ATOM   2723  C   LEU A 726      30.644 -26.772  28.056  1.00 81.83           C  
ATOM   2724  O   LEU A 726      30.556 -26.953  29.273  1.00 81.22           O  
ATOM   2725  CB  LEU A 726      32.186 -28.116  26.584  1.00 81.12           C  
ATOM   2726  CG  LEU A 726      33.329 -28.215  27.597  1.00 86.03           C  
ATOM   2727  CD1 LEU A 726      33.200 -29.466  28.477  1.00 86.43           C  
ATOM   2728  CD2 LEU A 726      34.665 -28.203  26.883  1.00 89.82           C  
ATOM   2729  H   LEU A 726      30.217 -27.798  25.104  1.00  0.00           H  
ATOM   2730  HA  LEU A 726      30.498 -28.867  27.690  1.00  0.00           H  
ATOM   2731  HB3 LEU A 726      32.392 -27.299  25.892  1.00  0.00           H  
ATOM   2732  HB2 LEU A 726      32.227 -28.975  25.914  1.00  0.00           H  
ATOM   2733  HG  LEU A 726      33.284 -27.340  28.245  1.00  0.00           H  
ATOM   2734 HD11 LEU A 726      34.029 -29.501  29.183  1.00  0.00           H  
ATOM   2735 HD12 LEU A 726      32.258 -29.430  29.025  1.00  0.00           H  
ATOM   2736 HD13 LEU A 726      33.220 -30.356  27.849  1.00  0.00           H  
ATOM   2737 HD21 LEU A 726      35.469 -28.274  27.615  1.00  0.00           H  
ATOM   2738 HD22 LEU A 726      34.720 -29.051  26.200  1.00  0.00           H  
ATOM   2739 HD23 LEU A 726      34.768 -27.276  26.319  1.00  0.00           H  
ATOM   2740  N   GLY A 727      30.588 -25.575  27.463  1.00 77.30           N  
ATOM   2741  CA  GLY A 727      30.456 -24.316  28.185  1.00 75.37           C  
ATOM   2742  C   GLY A 727      29.235 -24.252  29.085  1.00 77.31           C  
ATOM   2743  O   GLY A 727      29.214 -23.450  30.019  1.00 76.40           O  
ATOM   2744  H   GLY A 727      30.638 -25.507  26.457  1.00  0.00           H  
ATOM   2745  HA3 GLY A 727      30.423 -23.492  27.472  1.00  0.00           H  
ATOM   2746  HA2 GLY A 727      31.353 -24.145  28.780  1.00  0.00           H  
ATOM   2747  N   PHE A 728      28.214 -25.111  28.816  1.00 72.89           N  
ATOM   2748  CA  PHE A 728      26.969 -25.223  29.591  1.00 71.37           C  
ATOM   2749  C   PHE A 728      27.009 -26.499  30.478  1.00 78.20           C  
ATOM   2750  O   PHE A 728      26.747 -26.408  31.678  1.00 77.01           O  
ATOM   2751  CB  PHE A 728      25.720 -25.206  28.691  1.00  0.00           C  
ATOM   2752  CG  PHE A 728      25.134 -23.839  28.414  1.00  0.00           C  
ATOM   2753  CD1 PHE A 728      25.043 -23.371  27.091  1.00  0.00           C  
ATOM   2754  CD2 PHE A 728      24.681 -23.038  29.476  1.00  0.00           C  
ATOM   2755  CE1 PHE A 728      24.494 -22.104  26.830  1.00  0.00           C  
ATOM   2756  CE2 PHE A 728      24.131 -21.770  29.215  1.00  0.00           C  
ATOM   2757  CZ  PHE A 728      24.038 -21.303  27.892  1.00  0.00           C  
ATOM   2758  HB2 PHE A 728      25.965 -25.637  27.720  1.00  0.00           H  
ATOM   2759  HB3 PHE A 728      24.927 -25.791  29.157  1.00  0.00           H  
ATOM   2760  HD1 PHE A 728      25.396 -23.985  26.276  1.00  0.00           H  
ATOM   2761  HD2 PHE A 728      24.754 -23.395  30.492  1.00  0.00           H  
ATOM   2762  HE1 PHE A 728      24.421 -21.745  25.814  1.00  0.00           H  
ATOM   2763  HE2 PHE A 728      23.781 -21.154  30.031  1.00  0.00           H  
ATOM   2764  HZ  PHE A 728      23.617 -20.329  27.691  1.00  0.00           H  
ATOM   2765  H   PHE A 728      28.277 -25.740  28.028  1.00  0.00           H  
ATOM   2766  HA  PHE A 728      26.912 -24.360  30.254  1.00  0.00           H  
ATOM   2767  N   ILE A 729      27.332 -27.670  29.885  1.00 76.55           N  
ATOM   2768  CA  ILE A 729      27.342 -28.961  30.579  1.00 77.41           C  
ATOM   2769  C   ILE A 729      28.356 -28.982  31.730  1.00 80.55           C  
ATOM   2770  O   ILE A 729      27.991 -29.458  32.810  1.00 81.41           O  
ATOM   2771  CB  ILE A 729      27.550 -30.150  29.623  1.00  0.00           C  
ATOM   2772  CG1 ILE A 729      26.378 -30.280  28.628  1.00  0.00           C  
ATOM   2773  CG2 ILE A 729      27.770 -31.457  30.405  1.00  0.00           C  
ATOM   2774  CD1 ILE A 729      26.528 -31.262  27.455  1.00  0.00           C  
ATOM   2775  HB  ILE A 729      28.511 -30.047  29.118  1.00  0.00           H  
ATOM   2776 HG12 ILE A 729      25.485 -30.610  29.159  1.00  0.00           H  
ATOM   2777 HG13 ILE A 729      26.187 -29.313  28.163  1.00  0.00           H  
ATOM   2778 HG21 ILE A 729      27.914 -32.280  29.706  1.00  0.00           H  
ATOM   2779 HG22 ILE A 729      28.652 -31.359  31.037  1.00  0.00           H  
ATOM   2780 HG23 ILE A 729      26.898 -31.659  31.028  1.00  0.00           H  
ATOM   2781 HD11 ILE A 729      25.624 -31.241  26.846  1.00  0.00           H  
ATOM   2782 HD12 ILE A 729      27.383 -30.973  26.845  1.00  0.00           H  
ATOM   2783 HD13 ILE A 729      26.682 -32.270  27.841  1.00  0.00           H  
ATOM   2784  H   ILE A 729      27.586 -27.688  28.908  1.00  0.00           H  
ATOM   2785  HA  ILE A 729      26.356 -29.086  31.026  1.00  0.00           H  
ATOM   2786  N   LEU A 730      29.602 -28.500  31.521  1.00 74.62           N  
ATOM   2787  CA  LEU A 730      30.585 -28.543  32.600  1.00 74.16           C  
ATOM   2788  C   LEU A 730      30.087 -27.747  33.829  1.00 77.47           C  
ATOM   2789  O   LEU A 730      29.875 -28.404  34.846  1.00 77.86           O  
ATOM   2790  CB  LEU A 730      31.969 -28.060  32.128  1.00  0.00           C  
ATOM   2791  CG  LEU A 730      33.276 -28.602  32.757  1.00  0.00           C  
ATOM   2792  CD1 LEU A 730      33.414 -30.114  32.592  1.00  0.00           C  
ATOM   2793  CD2 LEU A 730      34.495 -27.887  32.174  1.00  0.00           C  
ATOM   2794  HB2 LEU A 730      32.092 -28.289  31.069  1.00  0.00           H  
ATOM   2795  HB3 LEU A 730      32.050 -26.984  32.278  1.00  0.00           H  
ATOM   2796  HG  LEU A 730      33.320 -28.315  33.808  1.00  0.00           H  
ATOM   2797 HD11 LEU A 730      34.346 -30.446  33.049  1.00  0.00           H  
ATOM   2798 HD12 LEU A 730      32.574 -30.611  33.077  1.00  0.00           H  
ATOM   2799 HD13 LEU A 730      33.421 -30.364  31.531  1.00  0.00           H  
ATOM   2800 HD21 LEU A 730      35.402 -28.283  32.630  1.00  0.00           H  
ATOM   2801 HD22 LEU A 730      34.530 -28.049  31.097  1.00  0.00           H  
ATOM   2802 HD23 LEU A 730      34.422 -26.819  32.378  1.00  0.00           H  
ATOM   2803  H   LEU A 730      29.849 -28.112  30.622  1.00  0.00           H  
ATOM   2804  HA  LEU A 730      30.689 -29.584  32.906  1.00  0.00           H  
ATOM   2805  N   ALA A 731      29.752 -26.428  33.782  1.00 73.14           N  
ATOM   2806  CA  ALA A 731      29.246 -25.771  35.004  1.00 72.40           C  
ATOM   2807  C   ALA A 731      27.871 -26.275  35.490  1.00 76.10           C  
ATOM   2808  O   ALA A 731      27.602 -26.196  36.691  1.00 75.32           O  
ATOM   2809  CB  ALA A 731      29.169 -24.287  34.600  1.00  0.00           C  
ATOM   2810  HB1 ALA A 731      29.355 -24.191  33.531  1.00  0.00           H  
ATOM   2811  HB2 ALA A 731      28.178 -23.897  34.833  1.00  0.00           H  
ATOM   2812  HB3 ALA A 731      29.920 -23.721  35.152  1.00  0.00           H  
ATOM   2813  H   ALA A 731      29.851 -25.912  32.919  1.00  0.00           H  
ATOM   2814  HA  ALA A 731      29.976 -25.889  35.805  1.00  0.00           H  
ATOM   2815  N   PHE A 732      27.002 -26.780  34.578  1.00 72.83           N  
ATOM   2816  CA  PHE A 732      25.671 -27.313  34.921  1.00 71.77           C  
ATOM   2817  C   PHE A 732      25.823 -28.599  35.722  1.00 79.78           C  
ATOM   2818  O   PHE A 732      25.116 -28.784  36.715  1.00 80.62           O  
ATOM   2819  CB  PHE A 732      24.824 -27.535  33.654  1.00  0.00           C  
ATOM   2820  CG  PHE A 732      23.433 -28.082  33.888  1.00  0.00           C  
ATOM   2821  CD1 PHE A 732      22.519 -27.359  34.674  1.00  0.00           C  
ATOM   2822  CD2 PHE A 732      23.053 -29.311  33.321  1.00  0.00           C  
ATOM   2823  CE1 PHE A 732      21.224 -27.861  34.889  1.00  0.00           C  
ATOM   2824  CE2 PHE A 732      21.758 -29.814  33.536  1.00  0.00           C  
ATOM   2825  CZ  PHE A 732      20.843 -29.089  34.320  1.00  0.00           C  
ATOM   2826  HB2 PHE A 732      24.697 -26.588  33.131  1.00  0.00           H  
ATOM   2827  HB3 PHE A 732      25.328 -28.247  33.000  1.00  0.00           H  
ATOM   2828  HD1 PHE A 732      22.812 -26.417  35.114  1.00  0.00           H  
ATOM   2829  HD2 PHE A 732      23.757 -29.869  32.721  1.00  0.00           H  
ATOM   2830  HE1 PHE A 732      20.521 -27.304  35.490  1.00  0.00           H  
ATOM   2831  HE2 PHE A 732      21.465 -30.757  33.099  1.00  0.00           H  
ATOM   2832  HZ  PHE A 732      19.848 -29.475  34.486  1.00  0.00           H  
ATOM   2833  H   PHE A 732      27.254 -26.805  33.600  1.00  0.00           H  
ATOM   2834  HA  PHE A 732      25.162 -26.580  35.547  1.00  0.00           H  
ATOM   2835  N   LEU A 733      26.758 -29.451  35.290  1.00 78.16           N  
ATOM   2836  CA  LEU A 733      27.089 -30.722  35.920  1.00 79.24           C  
ATOM   2837  C   LEU A 733      27.632 -30.530  37.314  1.00 83.24           C  
ATOM   2838  O   LEU A 733      27.307 -31.316  38.207  1.00 84.96           O  
ATOM   2839  CB  LEU A 733      28.131 -31.463  35.062  1.00  0.00           C  
ATOM   2840  CG  LEU A 733      28.666 -32.860  35.462  1.00  0.00           C  
ATOM   2841  CD1 LEU A 733      27.565 -33.918  35.476  1.00  0.00           C  
ATOM   2842  CD2 LEU A 733      29.806 -33.288  34.538  1.00  0.00           C  
ATOM   2843  HB2 LEU A 733      27.727 -31.630  34.063  1.00  0.00           H  
ATOM   2844  HB3 LEU A 733      29.038 -30.863  34.991  1.00  0.00           H  
ATOM   2845  HG  LEU A 733      29.163 -32.796  36.430  1.00  0.00           H  
ATOM   2846 HD11 LEU A 733      27.990 -34.881  35.762  1.00  0.00           H  
ATOM   2847 HD12 LEU A 733      26.796 -33.633  36.194  1.00  0.00           H  
ATOM   2848 HD13 LEU A 733      27.124 -33.997  34.483  1.00  0.00           H  
ATOM   2849 HD21 LEU A 733      30.167 -34.272  34.837  1.00  0.00           H  
ATOM   2850 HD22 LEU A 733      29.446 -33.331  33.510  1.00  0.00           H  
ATOM   2851 HD23 LEU A 733      30.621 -32.566  34.607  1.00  0.00           H  
ATOM   2852  H   LEU A 733      27.299 -29.232  34.465  1.00  0.00           H  
ATOM   2853  HA  LEU A 733      26.186 -31.330  35.977  1.00  0.00           H  
ATOM   2854  N   TYR A 734      28.441 -29.469  37.519  1.00 77.28           N  
ATOM   2855  CA  TYR A 734      28.986 -29.144  38.833  1.00 76.10           C  
ATOM   2856  C   TYR A 734      27.851 -28.622  39.727  1.00 75.89           C  
ATOM   2857  O   TYR A 734      27.700 -29.083  40.850  1.00 75.47           O  
ATOM   2858  CB  TYR A 734      30.159 -28.146  38.746  1.00 77.18           C  
ATOM   2859  CG  TYR A 734      30.746 -27.794  40.100  1.00 78.50           C  
ATOM   2860  CD1 TYR A 734      31.257 -28.781  40.941  1.00 80.87           C  
ATOM   2861  CD2 TYR A 734      30.753 -26.478  40.560  1.00 78.34           C  
ATOM   2862  CE1 TYR A 734      31.782 -28.467  42.191  1.00 81.03           C  
ATOM   2863  CE2 TYR A 734      31.280 -26.152  41.811  1.00 79.73           C  
ATOM   2864  CZ  TYR A 734      31.799 -27.151  42.620  1.00 86.53           C  
ATOM   2865  OH  TYR A 734      32.307 -26.858  43.861  1.00 85.57           O  
ATOM   2866  H   TYR A 734      28.689 -28.867  36.747  1.00  0.00           H  
ATOM   2867  HA  TYR A 734      29.363 -30.066  39.276  1.00  0.00           H  
ATOM   2868  HB3 TYR A 734      29.824 -27.236  38.249  1.00  0.00           H  
ATOM   2869  HB2 TYR A 734      30.941 -28.561  38.109  1.00  0.00           H  
ATOM   2870  HD1 TYR A 734      31.251 -29.814  40.627  1.00  0.00           H  
ATOM   2871  HD2 TYR A 734      30.346 -25.689  39.945  1.00  0.00           H  
ATOM   2872  HE1 TYR A 734      32.175 -29.249  42.824  1.00  0.00           H  
ATOM   2873  HE2 TYR A 734      31.282 -25.125  42.145  1.00  0.00           H  
ATOM   2874  HH  TYR A 734      32.507 -25.920  43.912  1.00  0.00           H  
ATOM   2875  N   ASN A 735      27.010 -27.738  39.209  1.00 70.81           N  
ATOM   2876  CA  ASN A 735      25.856 -27.253  39.976  1.00 69.46           C  
ATOM   2877  C   ASN A 735      24.938 -28.419  40.345  1.00 75.53           C  
ATOM   2878  O   ASN A 735      24.511 -28.493  41.493  1.00 75.96           O  
ATOM   2879  CB  ASN A 735      25.096 -26.192  39.219  1.00 61.29           C  
ATOM   2880  CG  ASN A 735      25.698 -24.803  39.247  1.00 73.18           C  
ATOM   2881  OD1 ASN A 735      26.846 -24.574  39.883  1.00 73.58           O  
ATOM   2882  ND2 ASN A 735      25.118 -23.886  38.699  1.00 58.71           N  
ATOM   2883  H   ASN A 735      27.158 -27.388  38.273  1.00  0.00           H  
ATOM   2884  HA  ASN A 735      26.227 -26.809  40.900  1.00  0.00           H  
ATOM   2885  HB3 ASN A 735      24.072 -26.148  39.591  1.00  0.00           H  
ATOM   2886  HB2 ASN A 735      24.971 -26.509  38.184  1.00  0.00           H  
ATOM   2887 HD22 ASN A 735      25.514 -22.957  38.714  1.00  0.00           H  
ATOM   2888 HD21 ASN A 735      24.240 -24.053  38.229  1.00  0.00           H  
ATOM   2889  N   GLY A 736      24.757 -29.364  39.411  1.00 72.90           N  
ATOM   2890  CA  GLY A 736      23.986 -30.593  39.597  1.00 72.99           C  
ATOM   2891  C   GLY A 736      24.568 -31.486  40.673  1.00 77.84           C  
ATOM   2892  O   GLY A 736      23.825 -32.089  41.449  1.00 76.24           O  
ATOM   2893  H   GLY A 736      25.169 -29.255  38.495  1.00  0.00           H  
ATOM   2894  HA3 GLY A 736      23.944 -31.140  38.655  1.00  0.00           H  
ATOM   2895  HA2 GLY A 736      22.957 -30.340  39.853  1.00  0.00           H  
ATOM   2896  N   LEU A 737      25.911 -31.543  40.743  1.00 76.77           N  
ATOM   2897  CA  LEU A 737      26.654 -32.271  41.768  1.00 78.85           C  
ATOM   2898  C   LEU A 737      26.378 -31.653  43.140  1.00 83.10           C  
ATOM   2899  O   LEU A 737      26.149 -32.384  44.100  1.00 84.18           O  
ATOM   2900  CB  LEU A 737      28.149 -32.212  41.453  1.00 80.29           C  
ATOM   2901  CG  LEU A 737      28.858 -33.529  41.202  1.00 87.99           C  
ATOM   2902  CD1 LEU A 737      28.450 -34.139  39.859  1.00 88.68           C  
ATOM   2903  CD2 LEU A 737      30.363 -33.326  41.223  1.00 92.26           C  
ATOM   2904  H   LEU A 737      26.473 -31.061  40.056  1.00  0.00           H  
ATOM   2905  HA  LEU A 737      26.330 -33.312  41.773  1.00  0.00           H  
ATOM   2906  HB3 LEU A 737      28.662 -31.675  42.251  1.00  0.00           H  
ATOM   2907  HB2 LEU A 737      28.310 -31.551  40.601  1.00  0.00           H  
ATOM   2908  HG  LEU A 737      28.590 -34.226  41.996  1.00  0.00           H  
ATOM   2909 HD11 LEU A 737      28.977 -35.082  39.712  1.00  0.00           H  
ATOM   2910 HD12 LEU A 737      27.375 -34.320  39.853  1.00  0.00           H  
ATOM   2911 HD13 LEU A 737      28.707 -33.451  39.054  1.00  0.00           H  
ATOM   2912 HD21 LEU A 737      30.861 -34.278  41.042  1.00  0.00           H  
ATOM   2913 HD22 LEU A 737      30.645 -32.615  40.446  1.00  0.00           H  
ATOM   2914 HD23 LEU A 737      30.664 -32.938  42.196  1.00  0.00           H  
ATOM   2915  N   LEU A 738      26.357 -30.293  43.200  1.00 78.09           N  
ATOM   2916  CA  LEU A 738      26.098 -29.491  44.394  1.00 77.28           C  
ATOM   2917  C   LEU A 738      24.673 -29.685  44.878  1.00 81.82           C  
ATOM   2918  O   LEU A 738      24.471 -29.853  46.081  1.00 82.46           O  
ATOM   2919  CB  LEU A 738      26.371 -27.990  44.146  1.00 75.94           C  
ATOM   2920  CG  LEU A 738      27.835 -27.532  43.946  1.00 80.42           C  
ATOM   2921  CD1 LEU A 738      27.898 -26.040  43.619  1.00 78.49           C  
ATOM   2922  CD2 LEU A 738      28.711 -27.841  45.169  1.00 83.15           C  
ATOM   2923  H   LEU A 738      26.531 -29.748  42.368  1.00  0.00           H  
ATOM   2924  HA  LEU A 738      26.771 -29.831  45.181  1.00  0.00           H  
ATOM   2925  HB3 LEU A 738      25.922 -27.408  44.951  1.00  0.00           H  
ATOM   2926  HB2 LEU A 738      25.773 -27.654  43.298  1.00  0.00           H  
ATOM   2927  HG  LEU A 738      28.243 -28.078  43.096  1.00  0.00           H  
ATOM   2928 HD11 LEU A 738      28.937 -25.741  43.483  1.00  0.00           H  
ATOM   2929 HD12 LEU A 738      27.341 -25.845  42.703  1.00  0.00           H  
ATOM   2930 HD13 LEU A 738      27.461 -25.469  44.438  1.00  0.00           H  
ATOM   2931 HD21 LEU A 738      29.730 -27.502  44.982  1.00  0.00           H  
ATOM   2932 HD22 LEU A 738      28.311 -27.326  46.042  1.00  0.00           H  
ATOM   2933 HD23 LEU A 738      28.714 -28.916  45.352  1.00  0.00           H  
ATOM   2934  N   SER A 739      23.691 -29.677  43.945  1.00 77.78           N  
ATOM   2935  CA  SER A 739      22.257 -29.871  44.216  1.00 76.84           C  
ATOM   2936  C   SER A 739      22.042 -31.308  44.737  1.00 83.90           C  
ATOM   2937  O   SER A 739      21.370 -31.490  45.746  1.00 84.29           O  
ATOM   2938  CB  SER A 739      21.407 -29.559  42.970  1.00  0.00           C  
ATOM   2939  OG  SER A 739      22.030 -30.110  41.804  1.00  0.00           O  
ATOM   2940  HB2 SER A 739      20.415 -29.995  43.088  1.00  0.00           H  
ATOM   2941  HB3 SER A 739      21.317 -28.479  42.853  1.00  0.00           H  
ATOM   2942  HG  SER A 739      21.921 -29.506  41.066  1.00  0.00           H  
ATOM   2943  H   SER A 739      23.920 -29.529  42.972  1.00  0.00           H  
ATOM   2944  HA  SER A 739      21.966 -29.178  45.006  1.00  0.00           H  
ATOM   2945  N   ILE A 740      22.635 -32.312  44.065  1.00 82.83           N  
ATOM   2946  CA  ILE A 740      22.526 -33.725  44.442  1.00 84.60           C  
ATOM   2947  C   ILE A 740      23.078 -33.959  45.846  1.00 88.00           C  
ATOM   2948  O   ILE A 740      22.470 -34.707  46.605  1.00 89.14           O  
ATOM   2949  CB  ILE A 740      23.264 -34.609  43.419  1.00  0.00           C  
ATOM   2950  CG1 ILE A 740      22.326 -35.043  42.274  1.00  0.00           C  
ATOM   2951  CG2 ILE A 740      23.913 -35.824  44.105  1.00  0.00           C  
ATOM   2952  CD1 ILE A 740      22.902 -35.933  41.162  1.00  0.00           C  
ATOM   2953  HB  ILE A 740      24.146 -34.082  43.053  1.00  0.00           H  
ATOM   2954 HG12 ILE A 740      21.491 -35.611  42.684  1.00  0.00           H  
ATOM   2955 HG13 ILE A 740      21.947 -34.160  41.760  1.00  0.00           H  
ATOM   2956 HG21 ILE A 740      24.427 -36.431  43.359  1.00  0.00           H  
ATOM   2957 HG22 ILE A 740      24.629 -35.482  44.851  1.00  0.00           H  
ATOM   2958 HG23 ILE A 740      23.142 -36.423  44.590  1.00  0.00           H  
ATOM   2959 HD11 ILE A 740      22.123 -36.153  40.432  1.00  0.00           H  
ATOM   2960 HD12 ILE A 740      23.724 -35.413  40.669  1.00  0.00           H  
ATOM   2961 HD13 ILE A 740      23.268 -36.864  41.594  1.00  0.00           H  
ATOM   2962  H   ILE A 740      23.195 -32.112  43.249  1.00  0.00           H  
ATOM   2963  HA  ILE A 740      21.472 -34.001  44.437  1.00  0.00           H  
ATOM   2964  N   SER A 741      24.208 -33.306  46.192  1.00 83.06           N  
ATOM   2965  CA  SER A 741      24.840 -33.385  47.506  1.00 83.55           C  
ATOM   2966  C   SER A 741      23.950 -32.733  48.563  1.00 87.91           C  
ATOM   2967  O   SER A 741      23.742 -33.321  49.624  1.00 89.05           O  
ATOM   2968  CB  SER A 741      26.208 -32.720  47.481  1.00 86.82           C  
ATOM   2969  OG  SER A 741      27.059 -33.310  46.513  1.00 96.74           O  
ATOM   2970  H   SER A 741      24.675 -32.713  45.520  1.00  0.00           H  
ATOM   2971  HA  SER A 741      24.971 -34.436  47.764  1.00  0.00           H  
ATOM   2972  HB3 SER A 741      26.668 -32.800  48.466  1.00  0.00           H  
ATOM   2973  HB2 SER A 741      26.091 -31.659  47.263  1.00  0.00           H  
ATOM   2974  HG  SER A 741      26.793 -33.024  45.636  1.00  0.00           H  
ATOM   2975  N   ALA A 742      23.388 -31.548  48.238  1.00 83.42           N  
ATOM   2976  CA  ALA A 742      22.464 -30.750  49.047  1.00 83.60           C  
ATOM   2977  C   ALA A 742      21.260 -31.560  49.445  1.00 85.69           C  
ATOM   2978  O   ALA A 742      20.947 -31.621  50.622  1.00 85.86           O  
ATOM   2979  CB  ALA A 742      22.017 -29.505  48.259  1.00  0.00           C  
ATOM   2980  HB1 ALA A 742      22.246 -29.641  47.202  1.00  0.00           H  
ATOM   2981  HB2 ALA A 742      20.943 -29.363  48.382  1.00  0.00           H  
ATOM   2982  HB3 ALA A 742      22.544 -28.628  48.635  1.00  0.00           H  
ATOM   2983  H   ALA A 742      23.594 -31.119  47.347  1.00  0.00           H  
ATOM   2984  HA  ALA A 742      22.981 -30.425  49.950  1.00  0.00           H  
ATOM   2985  N   PHE A 743      20.561 -32.135  48.439  1.00 81.37           N  
ATOM   2986  CA  PHE A 743      19.342 -32.937  48.546  1.00 81.63           C  
ATOM   2987  C   PHE A 743      19.588 -34.179  49.412  1.00 86.96           C  
ATOM   2988  O   PHE A 743      18.708 -34.526  50.199  1.00 87.42           O  
ATOM   2989  CB  PHE A 743      18.828 -33.295  47.139  1.00  0.00           C  
ATOM   2990  CG  PHE A 743      17.552 -34.108  47.099  1.00  0.00           C  
ATOM   2991  CD1 PHE A 743      16.313 -33.477  47.311  1.00  0.00           C  
ATOM   2992  CD2 PHE A 743      17.604 -35.490  46.850  1.00  0.00           C  
ATOM   2993  CE1 PHE A 743      15.126 -34.228  47.268  1.00  0.00           C  
ATOM   2994  CE2 PHE A 743      16.416 -36.241  46.807  1.00  0.00           C  
ATOM   2995  CZ  PHE A 743      15.177 -35.610  47.017  1.00  0.00           C  
ATOM   2996  HB2 PHE A 743      18.627 -32.381  46.582  1.00  0.00           H  
ATOM   2997  HB3 PHE A 743      19.582 -33.882  46.615  1.00  0.00           H  
ATOM   2998  HD1 PHE A 743      16.274 -32.416  47.508  1.00  0.00           H  
ATOM   2999  HD2 PHE A 743      18.555 -35.975  46.691  1.00  0.00           H  
ATOM   3000  HE1 PHE A 743      14.174 -33.743  47.429  1.00  0.00           H  
ATOM   3001  HE2 PHE A 743      16.455 -37.303  46.614  1.00  0.00           H  
ATOM   3002  HZ  PHE A 743      14.264 -36.187  46.985  1.00  0.00           H  
ATOM   3003  H   PHE A 743      20.872 -32.030  47.484  1.00  0.00           H  
ATOM   3004  HA  PHE A 743      18.582 -32.330  49.037  1.00  0.00           H  
ATOM   3005  N   ALA A 744      20.776 -34.827  49.289  1.00 83.67           N  
ATOM   3006  CA  ALA A 744      21.148 -35.990  50.101  1.00 84.74           C  
ATOM   3007  C   ALA A 744      21.084 -35.615  51.582  1.00 86.23           C  
ATOM   3008  O   ALA A 744      20.366 -36.252  52.345  1.00 85.77           O  
ATOM   3009  CB  ALA A 744      22.541 -36.520  49.712  1.00  0.00           C  
ATOM   3010  HB1 ALA A 744      22.675 -36.433  48.634  1.00  0.00           H  
ATOM   3011  HB2 ALA A 744      23.307 -35.937  50.221  1.00  0.00           H  
ATOM   3012  HB3 ALA A 744      22.626 -37.567  50.004  1.00  0.00           H  
ATOM   3013  H   ALA A 744      21.455 -34.512  48.611  1.00  0.00           H  
ATOM   3014  HA  ALA A 744      20.420 -36.780  49.918  1.00  0.00           H  
ATOM   3015  N   CYS A 745      21.796 -34.537  51.962  1.00 81.49           N  
ATOM   3016  CA  CYS A 745      21.854 -34.015  53.325  1.00 81.05           C  
ATOM   3017  C   CYS A 745      20.515 -33.404  53.755  1.00 85.17           C  
ATOM   3018  O   CYS A 745      20.140 -33.567  54.916  1.00 86.03           O  
ATOM   3019  CB  CYS A 745      22.999 -32.997  53.484  1.00  0.00           C  
ATOM   3020  SG  CYS A 745      24.404 -33.328  52.381  1.00  0.00           S  
ATOM   3021  HB2 CYS A 745      22.630 -31.997  53.258  1.00  0.00           H  
ATOM   3022  HB3 CYS A 745      23.370 -33.024  54.509  1.00  0.00           H  
ATOM   3023  HG  CYS A 745      25.351 -32.408  52.576  1.00  0.00           H  
ATOM   3024  H   CYS A 745      22.342 -34.027  51.282  1.00  0.00           H  
ATOM   3025  HA  CYS A 745      22.063 -34.853  53.990  1.00  0.00           H  
ATOM   3026  N   SER A 746      19.799 -32.717  52.833  1.00 80.78           N  
ATOM   3027  CA  SER A 746      18.480 -32.116  53.087  1.00 80.50           C  
ATOM   3028  C   SER A 746      17.468 -33.203  53.435  1.00 87.14           C  
ATOM   3029  O   SER A 746      16.713 -33.040  54.392  1.00 87.72           O  
ATOM   3030  CB  SER A 746      18.002 -31.319  51.859  1.00  0.00           C  
ATOM   3031  OG  SER A 746      17.168 -30.232  52.277  1.00  0.00           O  
ATOM   3032  HB2 SER A 746      18.865 -30.924  51.323  1.00  0.00           H  
ATOM   3033  HB3 SER A 746      17.434 -31.974  51.199  1.00  0.00           H  
ATOM   3034  HG  SER A 746      17.672 -29.638  52.837  1.00  0.00           H  
ATOM   3035  H   SER A 746      20.166 -32.591  51.900  1.00  0.00           H  
ATOM   3036  HA  SER A 746      18.565 -31.434  53.933  1.00  0.00           H  
ATOM   3037  N   TYR A 747      17.490 -34.330  52.688  1.00 84.71           N  
ATOM   3038  CA  TYR A 747      16.616 -35.470  52.921  1.00 85.96           C  
ATOM   3039  C   TYR A 747      16.995 -36.149  54.232  1.00 91.52           C  
ATOM   3040  O   TYR A 747      16.109 -36.412  55.040  1.00 92.92           O  
ATOM   3041  CB  TYR A 747      16.655 -36.463  51.744  1.00  0.00           C  
ATOM   3042  CG  TYR A 747      16.916 -37.920  52.074  1.00  0.00           C  
ATOM   3043  CD1 TYR A 747      18.233 -38.412  52.089  1.00  0.00           C  
ATOM   3044  CD2 TYR A 747      15.844 -38.788  52.346  1.00  0.00           C  
ATOM   3045  CE1 TYR A 747      18.479 -39.763  52.390  1.00  0.00           C  
ATOM   3046  CE2 TYR A 747      16.088 -40.138  52.649  1.00  0.00           C  
ATOM   3047  CZ  TYR A 747      17.407 -40.627  52.674  1.00  0.00           C  
ATOM   3048  OH  TYR A 747      17.649 -41.937  52.971  1.00  0.00           O  
ATOM   3049  HB2 TYR A 747      15.697 -36.450  51.225  1.00  0.00           H  
ATOM   3050  HB3 TYR A 747      17.447 -36.176  51.052  1.00  0.00           H  
ATOM   3051  HD1 TYR A 747      19.059 -37.752  51.868  1.00  0.00           H  
ATOM   3052  HD2 TYR A 747      14.829 -38.418  52.321  1.00  0.00           H  
ATOM   3053  HE1 TYR A 747      19.492 -40.138  52.404  1.00  0.00           H  
ATOM   3054  HE2 TYR A 747      15.263 -40.802  52.863  1.00  0.00           H  
ATOM   3055  HH  TYR A 747      16.815 -42.401  53.076  1.00  0.00           H  
ATOM   3056  H   TYR A 747      18.139 -34.413  51.919  1.00  0.00           H  
ATOM   3057  HA  TYR A 747      15.595 -35.099  53.016  1.00  0.00           H  
ATOM   3058  N   LEU A 748      18.300 -36.424  54.451  1.00 88.02           N  
ATOM   3059  CA  LEU A 748      18.814 -37.057  55.673  1.00 89.56           C  
ATOM   3060  C   LEU A 748      18.319 -36.334  56.941  1.00 94.98           C  
ATOM   3061  O   LEU A 748      18.009 -36.985  57.944  1.00 96.25           O  
ATOM   3062  CB  LEU A 748      20.354 -37.075  55.662  1.00  0.00           C  
ATOM   3063  CG  LEU A 748      21.166 -37.705  56.820  1.00  0.00           C  
ATOM   3064  CD1 LEU A 748      20.906 -39.204  56.959  1.00  0.00           C  
ATOM   3065  CD2 LEU A 748      22.661 -37.437  56.641  1.00  0.00           C  
ATOM   3066  HB2 LEU A 748      20.705 -37.622  54.787  1.00  0.00           H  
ATOM   3067  HB3 LEU A 748      20.729 -36.052  55.625  1.00  0.00           H  
ATOM   3068  HG  LEU A 748      20.945 -37.179  57.748  1.00  0.00           H  
ATOM   3069 HD11 LEU A 748      21.499 -39.600  57.784  1.00  0.00           H  
ATOM   3070 HD12 LEU A 748      19.848 -39.372  57.158  1.00  0.00           H  
ATOM   3071 HD13 LEU A 748      21.187 -39.709  56.035  1.00  0.00           H  
ATOM   3072 HD21 LEU A 748      23.212 -37.888  57.466  1.00  0.00           H  
ATOM   3073 HD22 LEU A 748      22.998 -37.868  55.699  1.00  0.00           H  
ATOM   3074 HD23 LEU A 748      22.838 -36.361  56.632  1.00  0.00           H  
ATOM   3075  H   LEU A 748      18.989 -36.192  53.750  1.00  0.00           H  
ATOM   3076  HA  LEU A 748      18.458 -38.087  55.703  1.00  0.00           H  
ATOM   3077  N   GLY A 749      18.203 -34.992  56.868  1.00 90.62           N  
ATOM   3078  CA  GLY A 749      17.798 -34.137  57.988  1.00 90.72           C  
ATOM   3079  C   GLY A 749      16.417 -33.445  57.785  1.00 94.74           C  
ATOM   3080  O   GLY A 749      16.153 -32.443  58.451  1.00 92.93           O  
ATOM   3081  HA3 GLY A 749      18.582 -33.384  58.154  1.00  0.00           H  
ATOM   3082  H   GLY A 749      18.401 -34.514  56.000  1.00  0.00           H  
ATOM   3083  HA2 GLY A 749      17.735 -34.759  58.881  1.00  0.00           H  
ATOM   3084  N   LYS A 750      15.536 -34.020  56.930  1.00 91.99           N  
ATOM   3085  CA  LYS A 750      14.208 -33.485  56.601  1.00 91.46           C  
ATOM   3086  C   LYS A 750      13.283 -33.337  57.831  1.00 97.84           C  
ATOM   3087  O   LYS A 750      12.447 -32.435  57.829  1.00 97.66           O  
ATOM   3088  CB  LYS A 750      13.517 -34.322  55.509  1.00  0.00           C  
ATOM   3089  CG  LYS A 750      12.158 -33.758  55.081  1.00  0.00           C  
ATOM   3090  CD  LYS A 750      11.479 -34.530  53.943  1.00  0.00           C  
ATOM   3091  CE  LYS A 750      10.116 -33.980  53.501  1.00  0.00           C  
ATOM   3092  NZ  LYS A 750       9.508 -34.757  52.407  1.00  0.00           N1+
ATOM   3093  HB2 LYS A 750      14.150 -34.358  54.622  1.00  0.00           H  
ATOM   3094  HB3 LYS A 750      13.350 -35.334  55.877  1.00  0.00           H  
ATOM   3095  HG2 LYS A 750      11.473 -33.776  55.929  1.00  0.00           H  
ATOM   3096  HG3 LYS A 750      12.282 -32.731  54.737  1.00  0.00           H  
ATOM   3097  HD2 LYS A 750      12.119 -34.516  53.061  1.00  0.00           H  
ATOM   3098  HD3 LYS A 750      11.310 -35.561  54.253  1.00  0.00           H  
ATOM   3099  HE2 LYS A 750       9.425 -33.999  54.344  1.00  0.00           H  
ATOM   3100  HE3 LYS A 750      10.234 -32.954  53.152  1.00  0.00           H  
ATOM   3101  HZ1 LYS A 750       9.890 -34.451  51.524  1.00  0.00           H  
ATOM   3102  HZ2 LYS A 750       9.709 -35.739  52.538  1.00  0.00           H  
ATOM   3103  HZ3 LYS A 750       8.508 -34.615  52.409  1.00  0.00           H  
ATOM   3104  H   LYS A 750      15.775 -34.884  56.464  1.00  0.00           H  
ATOM   3105  HA  LYS A 750      14.358 -32.486  56.192  1.00  0.00           H  
ATOM   3106  N   ASP A 751      13.428 -34.196  58.864  1.00 95.80           N  
ATOM   3107  CA  ASP A 751      12.583 -34.130  60.067  1.00 96.50           C  
ATOM   3108  C   ASP A 751      13.329 -33.547  61.291  1.00101.29           C  
ATOM   3109  O   ASP A 751      12.883 -33.746  62.423  1.00103.18           O  
ATOM   3110  CB  ASP A 751      11.969 -35.499  60.414  1.00  0.00           C  
ATOM   3111  CG  ASP A 751      10.739 -35.473  61.325  1.00  0.00           C  
ATOM   3112  OD1 ASP A 751       9.618 -35.393  60.771  1.00  0.00           O  
ATOM   3113  OD2 ASP A 751      10.945 -35.492  62.556  1.00  0.00           O1-
ATOM   3114  HB2 ASP A 751      11.655 -36.000  59.498  1.00  0.00           H  
ATOM   3115  HB3 ASP A 751      12.711 -36.111  60.927  1.00  0.00           H  
ATOM   3116  H   ASP A 751      14.136 -34.915  58.827  1.00  0.00           H  
ATOM   3117  HA  ASP A 751      11.757 -33.455  59.843  1.00  0.00           H  
ATOM   3118  N   LEU A 752      14.420 -32.789  61.074  1.00 96.45           N  
ATOM   3119  CA  LEU A 752      15.131 -32.128  62.173  1.00 96.94           C  
ATOM   3120  C   LEU A 752      14.293 -30.881  62.549  1.00101.52           C  
ATOM   3121  O   LEU A 752      13.980 -30.059  61.674  1.00 99.63           O  
ATOM   3122  CB  LEU A 752      16.604 -31.815  61.852  1.00  0.00           C  
ATOM   3123  CG  LEU A 752      17.639 -32.942  61.611  1.00  0.00           C  
ATOM   3124  CD1 LEU A 752      19.002 -32.394  61.191  1.00  0.00           C  
ATOM   3125  CD2 LEU A 752      17.777 -33.825  62.851  1.00  0.00           C  
ATOM   3126  HB2 LEU A 752      16.661 -31.228  60.936  1.00  0.00           H  
ATOM   3127  HB3 LEU A 752      17.043 -31.249  62.674  1.00  0.00           H  
ATOM   3128  HG  LEU A 752      17.250 -33.640  60.870  1.00  0.00           H  
ATOM   3129 HD11 LEU A 752      19.693 -33.222  61.034  1.00  0.00           H  
ATOM   3130 HD12 LEU A 752      18.897 -31.828  60.266  1.00  0.00           H  
ATOM   3131 HD13 LEU A 752      19.389 -31.742  61.974  1.00  0.00           H  
ATOM   3132 HD21 LEU A 752      18.509 -34.610  62.659  1.00  0.00           H  
ATOM   3133 HD22 LEU A 752      18.107 -33.219  63.695  1.00  0.00           H  
ATOM   3134 HD23 LEU A 752      16.813 -34.277  63.084  1.00  0.00           H  
ATOM   3135  H   LEU A 752      14.769 -32.664  60.135  1.00  0.00           H  
ATOM   3136  HA  LEU A 752      15.117 -32.804  63.028  1.00  0.00           H  
ATOM   3137  N   PRO A 753      13.851 -30.775  63.825  1.00 99.95           N  
ATOM   3138  CA  PRO A 753      12.958 -29.667  64.207  1.00 99.61           C  
ATOM   3139  C   PRO A 753      13.665 -28.369  64.609  1.00102.86           C  
ATOM   3140  O   PRO A 753      12.994 -27.355  64.821  1.00101.78           O  
ATOM   3141  CB  PRO A 753      12.164 -30.242  65.386  1.00103.69           C  
ATOM   3142  CG  PRO A 753      12.820 -31.562  65.740  1.00109.67           C  
ATOM   3143  CD  PRO A 753      14.084 -31.683  64.962  1.00103.84           C  
ATOM   3144  HA  PRO A 753      12.274 -29.460  63.384  1.00  0.00           H  
ATOM   3145  HB3 PRO A 753      11.134 -30.421  65.077  1.00  0.00           H  
ATOM   3146  HB2 PRO A 753      12.235 -29.563  66.236  1.00  0.00           H  
ATOM   3147  HG3 PRO A 753      12.152 -32.382  65.476  1.00  0.00           H  
ATOM   3148  HG2 PRO A 753      13.047 -31.580  66.806  1.00  0.00           H  
ATOM   3149  HD2 PRO A 753      14.912 -31.304  65.561  1.00  0.00           H  
ATOM   3150  HD3 PRO A 753      14.182 -32.704  64.592  1.00  0.00           H  
ATOM   3151  N   GLU A 754      15.001 -28.386  64.691  1.00100.32           N  
ATOM   3152  CA  GLU A 754      15.803 -27.222  65.061  1.00100.55           C  
ATOM   3153  C   GLU A 754      15.624 -26.062  64.076  1.00103.93           C  
ATOM   3154  O   GLU A 754      15.550 -26.270  62.854  1.00102.23           O  
ATOM   3155  CB  GLU A 754      17.291 -27.609  65.152  1.00  0.00           C  
ATOM   3156  CG  GLU A 754      18.169 -27.268  63.938  1.00  0.00           C  
ATOM   3157  CD  GLU A 754      19.641 -27.657  64.039  1.00  0.00           C  
ATOM   3158  OE1 GLU A 754      19.975 -28.793  63.634  1.00  0.00           O  
ATOM   3159  OE2 GLU A 754      20.413 -26.801  64.519  1.00  0.00           O1-
ATOM   3160  HB2 GLU A 754      17.748 -27.098  66.000  1.00  0.00           H  
ATOM   3161  HB3 GLU A 754      17.379 -28.687  65.287  1.00  0.00           H  
ATOM   3162  HG2 GLU A 754      17.784 -27.780  63.055  1.00  0.00           H  
ATOM   3163  HG3 GLU A 754      18.154 -26.192  63.768  1.00  0.00           H  
ATOM   3164  H   GLU A 754      15.508 -29.236  64.492  1.00  0.00           H  
ATOM   3165  HA  GLU A 754      15.479 -26.885  66.046  1.00  0.00           H  
ATOM   3166  N   ASN A 755      15.553 -24.839  64.648  1.00100.99           N  
ATOM   3167  CA  ASN A 755      15.402 -23.538  64.002  1.00 99.63           C  
ATOM   3168  C   ASN A 755      14.087 -23.434  63.218  1.00102.30           C  
ATOM   3169  O   ASN A 755      14.078 -23.131  62.018  1.00100.86           O  
ATOM   3170  CB  ASN A 755      16.610 -23.187  63.133  1.00101.11           C  
ATOM   3171  CG  ASN A 755      17.666 -22.430  63.884  1.00134.10           C  
ATOM   3172  OD1 ASN A 755      18.722 -22.976  64.232  1.00129.17           O  
ATOM   3173  ND2 ASN A 755      17.389 -21.157  64.164  1.00129.34           N  
ATOM   3174  H   ASN A 755      15.606 -24.747  65.652  1.00  0.00           H  
ATOM   3175  HA  ASN A 755      15.357 -22.793  64.797  1.00  0.00           H  
ATOM   3176  HB3 ASN A 755      16.281 -22.597  62.277  1.00  0.00           H  
ATOM   3177  HB2 ASN A 755      17.041 -24.101  62.725  1.00  0.00           H  
ATOM   3178 HD22 ASN A 755      18.059 -20.593  64.668  1.00  0.00           H  
ATOM   3179 HD21 ASN A 755      16.509 -20.756  63.873  1.00  0.00           H  
ATOM   3180  N   TYR A 756      12.967 -23.632  63.947  1.00 98.64           N  
ATOM   3181  CA  TYR A 756      11.585 -23.534  63.456  1.00 97.13           C  
ATOM   3182  C   TYR A 756      11.411 -24.374  62.176  1.00 96.64           C  
ATOM   3183  O   TYR A 756      10.930 -23.871  61.161  1.00 94.73           O  
ATOM   3184  CB  TYR A 756      11.168 -22.068  63.234  1.00  0.00           C  
ATOM   3185  CG  TYR A 756      11.068 -21.182  64.460  1.00  0.00           C  
ATOM   3186  CD1 TYR A 756      12.135 -20.330  64.801  1.00  0.00           C  
ATOM   3187  CD2 TYR A 756       9.920 -21.221  65.271  1.00  0.00           C  
ATOM   3188  CE1 TYR A 756      12.047 -19.509  65.939  1.00  0.00           C  
ATOM   3189  CE2 TYR A 756       9.831 -20.400  66.408  1.00  0.00           C  
ATOM   3190  CZ  TYR A 756      10.894 -19.541  66.741  1.00  0.00           C  
ATOM   3191  OH  TYR A 756      10.810 -18.740  67.843  1.00  0.00           O  
ATOM   3192  HB2 TYR A 756      11.891 -21.579  62.580  1.00  0.00           H  
ATOM   3193  HB3 TYR A 756      10.182 -22.037  62.771  1.00  0.00           H  
ATOM   3194  HD1 TYR A 756      13.023 -20.306  64.188  1.00  0.00           H  
ATOM   3195  HD2 TYR A 756       9.105 -21.884  65.022  1.00  0.00           H  
ATOM   3196  HE1 TYR A 756      12.866 -18.854  66.196  1.00  0.00           H  
ATOM   3197  HE2 TYR A 756       8.946 -20.428  67.027  1.00  0.00           H  
ATOM   3198  HH  TYR A 756       9.985 -18.913  68.303  1.00  0.00           H  
ATOM   3199  H   TYR A 756      13.037 -23.872  64.926  1.00  0.00           H  
ATOM   3200  HA  TYR A 756      10.930 -23.953  64.220  1.00  0.00           H  
ATOM   3201  N   ASN A 757      11.831 -25.659  62.246  1.00 91.93           N  
ATOM   3202  CA  ASN A 757      11.787 -26.678  61.187  1.00 90.35           C  
ATOM   3203  C   ASN A 757      12.501 -26.206  59.898  1.00 91.78           C  
ATOM   3204  O   ASN A 757      12.076 -26.545  58.790  1.00 90.77           O  
ATOM   3205  CB  ASN A 757      10.352 -27.120  60.887  1.00 89.17           C  
ATOM   3206  CG  ASN A 757       9.548 -27.490  62.096  1.00103.21           C  
ATOM   3207  OD1 ASN A 757       9.822 -28.482  62.779  1.00100.86           O  
ATOM   3208  ND2 ASN A 757       8.502 -26.730  62.346  1.00 92.75           N  
ATOM   3209  H   ASN A 757      12.230 -26.014  63.103  1.00  0.00           H  
ATOM   3210  HA  ASN A 757      12.325 -27.552  61.555  1.00  0.00           H  
ATOM   3211  HB3 ASN A 757      10.371 -27.962  60.195  1.00  0.00           H  
ATOM   3212  HB2 ASN A 757       9.838 -26.330  60.340  1.00  0.00           H  
ATOM   3213 HD22 ASN A 757       7.917 -26.924  63.146  1.00  0.00           H  
ATOM   3214 HD21 ASN A 757       8.285 -25.953  61.738  1.00  0.00           H  
ATOM   3215  N   GLU A 758      13.620 -25.463  60.077  1.00 86.32           N  
ATOM   3216  CA  GLU A 758      14.531 -24.924  59.065  1.00 83.12           C  
ATOM   3217  C   GLU A 758      14.875 -25.971  57.989  1.00 85.30           C  
ATOM   3218  O   GLU A 758      14.900 -25.655  56.801  1.00 84.27           O  
ATOM   3219  CB  GLU A 758      15.817 -24.490  59.777  1.00 84.80           C  
ATOM   3220  CG  GLU A 758      16.504 -23.284  59.179  1.00 98.67           C  
ATOM   3221  CD  GLU A 758      17.860 -22.949  59.775  1.00129.65           C  
ATOM   3222  OE1 GLU A 758      18.732 -23.847  59.831  1.00127.12           O  
ATOM   3223  OE2 GLU A 758      18.061 -21.772  60.155  1.00126.87           O1-
ATOM   3224  H   GLU A 758      13.918 -25.215  61.010  1.00  0.00           H  
ATOM   3225  HA  GLU A 758      14.071 -24.057  58.591  1.00  0.00           H  
ATOM   3226  HB3 GLU A 758      16.515 -25.327  59.802  1.00  0.00           H  
ATOM   3227  HB2 GLU A 758      15.600 -24.297  60.828  1.00  0.00           H  
ATOM   3228  HG3 GLU A 758      15.849 -22.417  59.264  1.00  0.00           H  
ATOM   3229  HG2 GLU A 758      16.608 -23.425  58.103  1.00  0.00           H  
ATOM   3230  N   ALA A 759      15.119 -27.219  58.426  1.00 81.56           N  
ATOM   3231  CA  ALA A 759      15.507 -28.366  57.611  1.00 80.56           C  
ATOM   3232  C   ALA A 759      14.394 -28.826  56.654  1.00 82.68           C  
ATOM   3233  O   ALA A 759      14.708 -29.270  55.541  1.00 82.00           O  
ATOM   3234  CB  ALA A 759      15.920 -29.506  58.516  1.00 83.00           C  
ATOM   3235  H   ALA A 759      15.039 -27.434  59.410  1.00  0.00           H  
ATOM   3236  HA  ALA A 759      16.371 -28.079  57.012  1.00  0.00           H  
ATOM   3237  HB1 ALA A 759      16.210 -30.364  57.910  1.00  0.00           H  
ATOM   3238  HB2 ALA A 759      16.764 -29.194  59.132  1.00  0.00           H  
ATOM   3239  HB3 ALA A 759      15.084 -29.782  59.159  1.00  0.00           H  
ATOM   3240  N   LYS A 760      13.102 -28.706  57.079  1.00 77.65           N  
ATOM   3241  CA  LYS A 760      11.927 -29.050  56.259  1.00 75.35           C  
ATOM   3242  C   LYS A 760      11.905 -28.152  54.998  1.00 75.35           C  
ATOM   3243  O   LYS A 760      11.885 -28.677  53.879  1.00 74.48           O  
ATOM   3244  CB  LYS A 760      10.628 -28.902  57.065  1.00 76.94           C  
ATOM   3245  CG  LYS A 760      10.069 -30.187  57.624  1.00 87.68           C  
ATOM   3246  CD  LYS A 760      10.182 -30.253  59.148  1.00 99.07           C  
ATOM   3247  CE  LYS A 760       9.415 -31.415  59.736  1.00111.16           C  
ATOM   3248  NZ  LYS A 760       9.615 -31.535  61.206  1.00120.90           N1+
ATOM   3249  H   LYS A 760      12.906 -28.363  58.008  1.00  0.00           H  
ATOM   3250  HA  LYS A 760      12.020 -30.089  55.942  1.00  0.00           H  
ATOM   3251  HB3 LYS A 760       9.872 -28.420  56.445  1.00  0.00           H  
ATOM   3252  HB2 LYS A 760      10.787 -28.194  57.879  1.00  0.00           H  
ATOM   3253  HG3 LYS A 760      10.597 -31.033  57.184  1.00  0.00           H  
ATOM   3254  HG2 LYS A 760       9.023 -30.284  57.334  1.00  0.00           H  
ATOM   3255  HD3 LYS A 760       9.815 -29.321  59.579  1.00  0.00           H  
ATOM   3256  HD2 LYS A 760      11.232 -30.332  59.430  1.00  0.00           H  
ATOM   3257  HE3 LYS A 760       9.729 -32.339  59.251  1.00  0.00           H  
ATOM   3258  HE2 LYS A 760       8.353 -31.293  59.523  1.00  0.00           H  
ATOM   3259  HZ1 LYS A 760       9.669 -30.613  61.615  1.00  0.00           H  
ATOM   3260  HZ2 LYS A 760       8.839 -32.039  61.611  1.00  0.00           H  
ATOM   3261  HZ3 LYS A 760      10.473 -32.034  61.390  1.00  0.00           H  
ATOM   3262  N   CYS A 761      11.992 -26.806  55.193  1.00 68.65           N  
ATOM   3263  CA  CYS A 761      12.035 -25.815  54.126  1.00 66.73           C  
ATOM   3264  C   CYS A 761      13.195 -26.069  53.171  1.00 70.70           C  
ATOM   3265  O   CYS A 761      13.024 -25.853  51.977  1.00 69.92           O  
ATOM   3266  CB  CYS A 761      12.170 -24.378  54.663  1.00  0.00           C  
ATOM   3267  SG  CYS A 761      12.540 -23.163  53.364  1.00  0.00           S  
ATOM   3268  HB2 CYS A 761      11.236 -24.078  55.139  1.00  0.00           H  
ATOM   3269  HB3 CYS A 761      12.978 -24.337  55.393  1.00  0.00           H  
ATOM   3270  HG  CYS A 761      11.558 -23.166  52.459  1.00  0.00           H  
ATOM   3271  H   CYS A 761      12.031 -26.433  56.131  1.00  0.00           H  
ATOM   3272  HA  CYS A 761      11.106 -25.882  53.560  1.00  0.00           H  
ATOM   3273  N   VAL A 762      14.380 -26.493  53.688  1.00 67.79           N  
ATOM   3274  CA  VAL A 762      15.541 -26.764  52.831  1.00 66.86           C  
ATOM   3275  C   VAL A 762      15.245 -27.996  51.966  1.00 72.52           C  
ATOM   3276  O   VAL A 762      15.498 -27.961  50.764  1.00 72.55           O  
ATOM   3277  CB  VAL A 762      16.867 -26.915  53.599  1.00  0.00           C  
ATOM   3278  CG1 VAL A 762      17.931 -26.040  52.934  1.00  0.00           C  
ATOM   3279  CG2 VAL A 762      16.736 -26.503  55.072  1.00  0.00           C  
ATOM   3280  HB  VAL A 762      17.177 -27.960  53.588  1.00  0.00           H  
ATOM   3281 HG11 VAL A 762      18.874 -26.141  53.472  1.00  0.00           H  
ATOM   3282 HG12 VAL A 762      18.068 -26.356  51.900  1.00  0.00           H  
ATOM   3283 HG13 VAL A 762      17.611 -24.998  52.956  1.00  0.00           H  
ATOM   3284 HG21 VAL A 762      17.697 -26.627  55.572  1.00  0.00           H  
ATOM   3285 HG22 VAL A 762      16.428 -25.460  55.132  1.00  0.00           H  
ATOM   3286 HG23 VAL A 762      15.990 -27.131  55.560  1.00  0.00           H  
ATOM   3287  H   VAL A 762      14.477 -26.629  54.684  1.00  0.00           H  
ATOM   3288  HA  VAL A 762      15.652 -25.914  52.157  1.00  0.00           H  
ATOM   3289  N   THR A 763      14.702 -29.069  52.578  1.00 69.90           N  
ATOM   3290  CA  THR A 763      14.347 -30.313  51.905  1.00 70.11           C  
ATOM   3291  C   THR A 763      13.419 -30.062  50.714  1.00 73.45           C  
ATOM   3292  O   THR A 763      13.771 -30.437  49.592  1.00 72.26           O  
ATOM   3293  CB  THR A 763      13.694 -31.286  52.904  1.00  0.00           C  
ATOM   3294  OG1 THR A 763      14.621 -31.563  53.959  1.00  0.00           O  
ATOM   3295  CG2 THR A 763      13.259 -32.612  52.268  1.00  0.00           C  
ATOM   3296  HB  THR A 763      12.780 -30.842  53.299  1.00  0.00           H  
ATOM   3297  HG1 THR A 763      15.142 -32.337  53.733  1.00  0.00           H  
ATOM   3298 HG21 THR A 763      12.807 -33.249  53.028  1.00  0.00           H  
ATOM   3299 HG22 THR A 763      12.532 -32.415  51.480  1.00  0.00           H  
ATOM   3300 HG23 THR A 763      14.128 -33.114  51.843  1.00  0.00           H  
ATOM   3301  H   THR A 763      14.515 -29.044  53.570  1.00  0.00           H  
ATOM   3302  HA  THR A 763      15.263 -30.772  51.532  1.00  0.00           H  
ATOM   3303  N   PHE A 764      12.284 -29.363  50.942  1.00 70.99           N  
ATOM   3304  CA  PHE A 764      11.352 -29.012  49.866  1.00 70.83           C  
ATOM   3305  C   PHE A 764      12.035 -28.144  48.787  1.00 73.06           C  
ATOM   3306  O   PHE A 764      11.795 -28.363  47.601  1.00 73.03           O  
ATOM   3307  CB  PHE A 764      10.088 -28.303  50.397  1.00 72.96           C  
ATOM   3308  CG  PHE A 764       9.127 -27.938  49.287  1.00 73.79           C  
ATOM   3309  CD1 PHE A 764       8.281 -28.895  48.733  1.00 77.36           C  
ATOM   3310  CD2 PHE A 764       9.133 -26.657  48.732  1.00 73.83           C  
ATOM   3311  CE1 PHE A 764       7.425 -28.562  47.675  1.00 78.14           C  
ATOM   3312  CE2 PHE A 764       8.291 -26.331  47.665  1.00 75.79           C  
ATOM   3313  CZ  PHE A 764       7.438 -27.281  47.149  1.00 75.33           C  
ATOM   3314  H   PHE A 764      12.054 -29.064  51.879  1.00  0.00           H  
ATOM   3315  HA  PHE A 764      11.034 -29.940  49.390  1.00  0.00           H  
ATOM   3316  HB3 PHE A 764      10.378 -27.401  50.937  1.00  0.00           H  
ATOM   3317  HB2 PHE A 764       9.584 -28.950  51.115  1.00  0.00           H  
ATOM   3318  HD1 PHE A 764       8.281 -29.904  49.119  1.00  0.00           H  
ATOM   3319  HD2 PHE A 764       9.795 -25.901  49.127  1.00  0.00           H  
ATOM   3320  HE1 PHE A 764       6.754 -29.305  47.269  1.00  0.00           H  
ATOM   3321  HE2 PHE A 764       8.310 -25.335  47.247  1.00  0.00           H  
ATOM   3322  HZ  PHE A 764       6.778 -27.026  46.333  1.00  0.00           H  
ATOM   3323  N   SER A 765      12.868 -27.175  49.195  1.00 68.47           N  
ATOM   3324  CA  SER A 765      13.612 -26.290  48.285  1.00 67.08           C  
ATOM   3325  C   SER A 765      14.447 -27.165  47.327  1.00 72.16           C  
ATOM   3326  O   SER A 765      14.470 -26.916  46.116  1.00 71.67           O  
ATOM   3327  CB  SER A 765      14.491 -25.314  49.088  1.00  0.00           C  
ATOM   3328  OG  SER A 765      15.784 -25.891  49.310  1.00  0.00           O  
ATOM   3329  HB2 SER A 765      14.604 -24.383  48.531  1.00  0.00           H  
ATOM   3330  HB3 SER A 765      14.021 -25.107  50.049  1.00  0.00           H  
ATOM   3331  HG  SER A 765      15.694 -26.675  49.858  1.00  0.00           H  
ATOM   3332  H   SER A 765      13.015 -27.018  50.182  1.00  0.00           H  
ATOM   3333  HA  SER A 765      12.897 -25.713  47.697  1.00  0.00           H  
ATOM   3334  N   LEU A 766      15.078 -28.219  47.893  1.00 68.65           N  
ATOM   3335  CA  LEU A 766      15.966 -29.135  47.205  1.00 68.48           C  
ATOM   3336  C   LEU A 766      15.242 -30.104  46.302  1.00 74.34           C  
ATOM   3337  O   LEU A 766      15.769 -30.411  45.232  1.00 74.31           O  
ATOM   3338  CB  LEU A 766      16.859 -29.893  48.205  1.00  0.00           C  
ATOM   3339  CG  LEU A 766      18.151 -29.261  48.780  1.00  0.00           C  
ATOM   3340  CD1 LEU A 766      19.105 -28.797  47.683  1.00  0.00           C  
ATOM   3341  CD2 LEU A 766      17.815 -28.104  49.721  1.00  0.00           C  
ATOM   3342  HB2 LEU A 766      16.282 -30.132  49.099  1.00  0.00           H  
ATOM   3343  HB3 LEU A 766      17.218 -30.814  47.747  1.00  0.00           H  
ATOM   3344  HG  LEU A 766      18.636 -29.971  49.450  1.00  0.00           H  
ATOM   3345 HD11 LEU A 766      19.996 -28.361  48.135  1.00  0.00           H  
ATOM   3346 HD12 LEU A 766      19.392 -29.649  47.065  1.00  0.00           H  
ATOM   3347 HD13 LEU A 766      18.611 -28.049  47.062  1.00  0.00           H  
ATOM   3348 HD21 LEU A 766      18.737 -27.675  50.113  1.00  0.00           H  
ATOM   3349 HD22 LEU A 766      17.263 -27.339  49.174  1.00  0.00           H  
ATOM   3350 HD23 LEU A 766      17.205 -28.471  50.546  1.00  0.00           H  
ATOM   3351  H   LEU A 766      14.946 -28.419  48.874  1.00  0.00           H  
ATOM   3352  HA  LEU A 766      16.623 -28.536  46.575  1.00  0.00           H  
ATOM   3353  N   LEU A 767      14.046 -30.568  46.690  1.00 71.49           N  
ATOM   3354  CA  LEU A 767      13.280 -31.457  45.824  1.00 71.76           C  
ATOM   3355  C   LEU A 767      12.822 -30.691  44.575  1.00 73.82           C  
ATOM   3356  O   LEU A 767      12.866 -31.235  43.475  1.00 73.95           O  
ATOM   3357  CB  LEU A 767      12.073 -32.080  46.549  1.00  0.00           C  
ATOM   3358  CG  LEU A 767      10.750 -31.299  46.743  1.00  0.00           C  
ATOM   3359  CD1 LEU A 767      10.171 -30.805  45.419  1.00  0.00           C  
ATOM   3360  CD2 LEU A 767       9.724 -32.149  47.491  1.00  0.00           C  
ATOM   3361  HB2 LEU A 767      11.754 -32.978  46.019  1.00  0.00           H  
ATOM   3362  HB3 LEU A 767      12.356 -32.342  47.569  1.00  0.00           H  
ATOM   3363  HG  LEU A 767      10.914 -30.472  47.434  1.00  0.00           H  
ATOM   3364 HD11 LEU A 767       9.244 -30.263  45.607  1.00  0.00           H  
ATOM   3365 HD12 LEU A 767      10.887 -30.142  44.934  1.00  0.00           H  
ATOM   3366 HD13 LEU A 767       9.968 -31.658  44.770  1.00  0.00           H  
ATOM   3367 HD21 LEU A 767       8.802 -31.581  47.616  1.00  0.00           H  
ATOM   3368 HD22 LEU A 767       9.517 -33.055  46.921  1.00  0.00           H  
ATOM   3369 HD23 LEU A 767      10.119 -32.419  48.470  1.00  0.00           H  
ATOM   3370  H   LEU A 767      13.669 -30.302  47.588  1.00  0.00           H  
ATOM   3371  HA  LEU A 767      13.937 -32.266  45.503  1.00  0.00           H  
ATOM   3372  N   PHE A 768      12.443 -29.410  44.744  1.00 69.05           N  
ATOM   3373  CA  PHE A 768      11.968 -28.543  43.666  1.00 67.72           C  
ATOM   3374  C   PHE A 768      13.120 -28.230  42.706  1.00 71.65           C  
ATOM   3375  O   PHE A 768      12.945 -28.349  41.489  1.00 71.64           O  
ATOM   3376  CB  PHE A 768      11.312 -27.276  44.246  1.00  0.00           C  
ATOM   3377  CG  PHE A 768      11.262 -26.084  43.315  1.00  0.00           C  
ATOM   3378  CD1 PHE A 768      10.154 -25.903  42.468  1.00  0.00           C  
ATOM   3379  CD2 PHE A 768      12.320 -25.159  43.296  1.00  0.00           C  
ATOM   3380  CE1 PHE A 768      10.102 -24.794  41.607  1.00  0.00           C  
ATOM   3381  CE2 PHE A 768      12.267 -24.049  42.433  1.00  0.00           C  
ATOM   3382  CZ  PHE A 768      11.158 -23.867  41.589  1.00  0.00           C  
ATOM   3383  HB2 PHE A 768      10.280 -27.493  44.521  1.00  0.00           H  
ATOM   3384  HB3 PHE A 768      11.863 -26.953  45.129  1.00  0.00           H  
ATOM   3385  HD1 PHE A 768       9.344 -26.617  42.480  1.00  0.00           H  
ATOM   3386  HD2 PHE A 768      13.173 -25.300  43.943  1.00  0.00           H  
ATOM   3387  HE1 PHE A 768       9.249 -24.653  40.959  1.00  0.00           H  
ATOM   3388  HE2 PHE A 768      13.079 -23.337  42.420  1.00  0.00           H  
ATOM   3389  HZ  PHE A 768      11.118 -23.015  40.926  1.00  0.00           H  
ATOM   3390  H   PHE A 768      12.477 -28.990  45.662  1.00  0.00           H  
ATOM   3391  HA  PHE A 768      11.207 -29.089  43.109  1.00  0.00           H  
ATOM   3392  N   ASN A 769      14.294 -27.860  43.260  1.00 66.70           N  
ATOM   3393  CA  ASN A 769      15.522 -27.539  42.537  1.00 64.61           C  
ATOM   3394  C   ASN A 769      15.987 -28.763  41.714  1.00 69.69           C  
ATOM   3395  O   ASN A 769      16.454 -28.587  40.588  1.00 69.84           O  
ATOM   3396  CB  ASN A 769      16.561 -27.055  43.566  1.00  0.00           C  
ATOM   3397  CG  ASN A 769      17.481 -25.917  43.126  1.00  0.00           C  
ATOM   3398  OD1 ASN A 769      18.645 -26.261  42.578  1.00  0.00           O  
ATOM   3399  ND2 ASN A 769      17.185 -24.742  43.305  1.00  0.00           N  
ATOM   3400  HB2 ASN A 769      16.049 -26.694  44.458  1.00  0.00           H  
ATOM   3401  HB3 ASN A 769      17.219 -27.881  43.834  1.00  0.00           H  
ATOM   3402 HD22 ASN A 769      17.814 -24.011  43.003  1.00  0.00           H  
ATOM   3403 HD21 ASN A 769      16.312 -24.504  43.754  1.00  0.00           H  
ATOM   3404  H   ASN A 769      14.377 -27.785  44.264  1.00  0.00           H  
ATOM   3405  HA  ASN A 769      15.312 -26.721  41.848  1.00  0.00           H  
ATOM   3406  N   PHE A 770      15.842 -29.991  42.257  1.00 66.77           N  
ATOM   3407  CA  PHE A 770      16.187 -31.229  41.539  1.00 67.09           C  
ATOM   3408  C   PHE A 770      15.319 -31.363  40.289  1.00 71.14           C  
ATOM   3409  O   PHE A 770      15.860 -31.570  39.205  1.00 70.37           O  
ATOM   3410  CB  PHE A 770      16.044 -32.462  42.450  1.00  0.00           C  
ATOM   3411  CG  PHE A 770      16.398 -33.788  41.813  1.00  0.00           C  
ATOM   3412  CD1 PHE A 770      17.748 -34.151  41.658  1.00  0.00           C  
ATOM   3413  CD2 PHE A 770      15.383 -34.656  41.377  1.00  0.00           C  
ATOM   3414  CE1 PHE A 770      18.081 -35.384  41.072  1.00  0.00           C  
ATOM   3415  CE2 PHE A 770      15.716 -35.890  40.791  1.00  0.00           C  
ATOM   3416  CZ  PHE A 770      17.066 -36.254  40.638  1.00  0.00           C  
ATOM   3417  HB2 PHE A 770      16.697 -32.353  43.316  1.00  0.00           H  
ATOM   3418  HB3 PHE A 770      15.010 -32.549  42.784  1.00  0.00           H  
ATOM   3419  HD1 PHE A 770      18.529 -33.482  41.988  1.00  0.00           H  
ATOM   3420  HD2 PHE A 770      14.346 -34.375  41.493  1.00  0.00           H  
ATOM   3421  HE1 PHE A 770      19.118 -35.664  40.955  1.00  0.00           H  
ATOM   3422  HE2 PHE A 770      14.936 -36.558  40.458  1.00  0.00           H  
ATOM   3423  HZ  PHE A 770      17.322 -37.201  40.188  1.00  0.00           H  
ATOM   3424  H   PHE A 770      15.483 -30.089  43.196  1.00  0.00           H  
ATOM   3425  HA  PHE A 770      17.228 -31.159  41.223  1.00  0.00           H  
ATOM   3426  N   VAL A 771      13.984 -31.179  40.440  1.00 68.24           N  
ATOM   3427  CA  VAL A 771      13.008 -31.245  39.359  1.00 68.89           C  
ATOM   3428  C   VAL A 771      13.309 -30.146  38.322  1.00 74.17           C  
ATOM   3429  O   VAL A 771      13.298 -30.450  37.132  1.00 75.91           O  
ATOM   3430  CB  VAL A 771      11.567 -31.168  39.895  1.00  0.00           C  
ATOM   3431  CG1 VAL A 771      10.835 -30.020  39.197  1.00  0.00           C  
ATOM   3432  CG2 VAL A 771      10.788 -32.470  39.659  1.00  0.00           C  
ATOM   3433  HB  VAL A 771      11.588 -31.002  40.973  1.00  0.00           H  
ATOM   3434 HG11 VAL A 771       9.813 -29.959  39.571  1.00  0.00           H  
ATOM   3435 HG12 VAL A 771      11.352 -29.082  39.399  1.00  0.00           H  
ATOM   3436 HG13 VAL A 771      10.817 -30.201  38.122  1.00  0.00           H  
ATOM   3437 HG21 VAL A 771       9.778 -32.366  40.055  1.00  0.00           H  
ATOM   3438 HG22 VAL A 771      10.740 -32.676  38.590  1.00  0.00           H  
ATOM   3439 HG23 VAL A 771      11.293 -33.292  40.165  1.00  0.00           H  
ATOM   3440  H   VAL A 771      13.602 -30.980  41.353  1.00  0.00           H  
ATOM   3441  HA  VAL A 771      13.126 -32.209  38.864  1.00  0.00           H  
ATOM   3442  N   SER A 772      13.609 -28.898  38.763  1.00 68.64           N  
ATOM   3443  CA  SER A 772      13.932 -27.781  37.866  1.00 66.77           C  
ATOM   3444  C   SER A 772      15.167 -28.145  37.030  1.00 72.34           C  
ATOM   3445  O   SER A 772      15.139 -27.968  35.812  1.00 72.77           O  
ATOM   3446  CB  SER A 772      14.119 -26.455  38.627  1.00  0.00           C  
ATOM   3447  OG  SER A 772      14.448 -25.407  37.707  1.00  0.00           O  
ATOM   3448  HB2 SER A 772      13.196 -26.201  39.147  1.00  0.00           H  
ATOM   3449  HB3 SER A 772      14.926 -26.563  39.352  1.00  0.00           H  
ATOM   3450  HG  SER A 772      15.262 -25.627  37.249  1.00  0.00           H  
ATOM   3451  H   SER A 772      13.618 -28.701  39.754  1.00  0.00           H  
ATOM   3452  HA  SER A 772      13.094 -27.654  37.181  1.00  0.00           H  
ATOM   3453  N   TRP A 773      16.222 -28.684  37.682  1.00 69.45           N  
ATOM   3454  CA  TRP A 773      17.476 -29.089  37.044  1.00 69.90           C  
ATOM   3455  C   TRP A 773      17.216 -30.229  36.060  1.00 76.01           C  
ATOM   3456  O   TRP A 773      17.607 -30.124  34.896  1.00 76.81           O  
ATOM   3457  CB  TRP A 773      18.513 -29.495  38.103  1.00 69.07           C  
ATOM   3458  CG  TRP A 773      19.916 -29.660  37.586  1.00 70.62           C  
ATOM   3459  CD1 TRP A 773      20.930 -28.751  37.671  1.00 72.97           C  
ATOM   3460  CD2 TRP A 773      20.479 -30.834  36.962  1.00 71.94           C  
ATOM   3461  NE1 TRP A 773      22.082 -29.269  37.118  1.00 73.40           N  
ATOM   3462  CE2 TRP A 773      21.836 -30.550  36.686  1.00 76.03           C  
ATOM   3463  CE3 TRP A 773      19.970 -32.106  36.621  1.00 74.50           C  
ATOM   3464  CZ2 TRP A 773      22.687 -31.485  36.076  1.00 76.75           C  
ATOM   3465  CZ3 TRP A 773      20.810 -33.026  36.009  1.00 77.16           C  
ATOM   3466  CH2 TRP A 773      22.151 -32.715  35.743  1.00 78.09           C  
ATOM   3467  H   TRP A 773      16.177 -28.832  38.680  1.00  0.00           H  
ATOM   3468  HA  TRP A 773      17.869 -28.238  36.488  1.00  0.00           H  
ATOM   3469  HB3 TRP A 773      18.195 -30.420  38.583  1.00  0.00           H  
ATOM   3470  HB2 TRP A 773      18.510 -28.763  38.910  1.00  0.00           H  
ATOM   3471  HD1 TRP A 773      20.755 -27.787  38.126  1.00  0.00           H  
ATOM   3472  HE1 TRP A 773      22.922 -28.710  37.085  1.00  0.00           H  
ATOM   3473  HE3 TRP A 773      18.941 -32.351  36.837  1.00  0.00           H  
ATOM   3474  HZ2 TRP A 773      23.719 -31.231  35.884  1.00  0.00           H  
ATOM   3475  HZ3 TRP A 773      20.433 -33.999  35.730  1.00  0.00           H  
ATOM   3476  HH2 TRP A 773      22.769 -33.462  35.267  1.00  0.00           H  
ATOM   3477  N   ILE A 774      16.516 -31.289  36.517  1.00 72.35           N  
ATOM   3478  CA  ILE A 774      16.159 -32.446  35.702  1.00 72.99           C  
ATOM   3479  C   ILE A 774      15.291 -32.041  34.507  1.00 76.17           C  
ATOM   3480  O   ILE A 774      15.443 -32.629  33.438  1.00 77.52           O  
ATOM   3481  CB  ILE A 774      15.452 -33.529  36.537  1.00  0.00           C  
ATOM   3482  CG1 ILE A 774      14.648 -34.492  35.639  1.00  0.00           C  
ATOM   3483  CG2 ILE A 774      14.560 -32.897  37.621  1.00  0.00           C  
ATOM   3484  CD1 ILE A 774      13.879 -35.640  36.312  1.00  0.00           C  
ATOM   3485  HB  ILE A 774      16.185 -34.052  37.151  1.00  0.00           H  
ATOM   3486 HG12 ILE A 774      13.892 -33.932  35.090  1.00  0.00           H  
ATOM   3487 HG13 ILE A 774      15.321 -34.980  34.935  1.00  0.00           H  
ATOM   3488 HG21 ILE A 774      14.073 -33.685  38.196  1.00  0.00           H  
ATOM   3489 HG22 ILE A 774      15.172 -32.289  38.287  1.00  0.00           H  
ATOM   3490 HG23 ILE A 774      13.803 -32.271  37.150  1.00  0.00           H  
ATOM   3491 HD11 ILE A 774      13.365 -36.229  35.552  1.00  0.00           H  
ATOM   3492 HD12 ILE A 774      14.577 -36.278  36.854  1.00  0.00           H  
ATOM   3493 HD13 ILE A 774      13.148 -35.230  37.009  1.00  0.00           H  
ATOM   3494  H   ILE A 774      16.206 -31.313  37.478  1.00  0.00           H  
ATOM   3495  HA  ILE A 774      17.082 -32.876  35.312  1.00  0.00           H  
ATOM   3496  N   ALA A 775      14.420 -31.028  34.664  1.00 69.85           N  
ATOM   3497  CA  ALA A 775      13.599 -30.553  33.558  1.00 69.12           C  
ATOM   3498  C   ALA A 775      14.427 -29.683  32.622  1.00 72.91           C  
ATOM   3499  O   ALA A 775      14.222 -29.743  31.414  1.00 73.48           O  
ATOM   3500  CB  ALA A 775      12.397 -29.782  34.072  1.00 69.07           C  
ATOM   3501  H   ALA A 775      14.324 -30.579  35.564  1.00  0.00           H  
ATOM   3502  HA  ALA A 775      13.241 -31.417  32.999  1.00  0.00           H  
ATOM   3503  HB1 ALA A 775      11.798 -29.437  33.229  1.00  0.00           H  
ATOM   3504  HB2 ALA A 775      11.792 -30.431  34.705  1.00  0.00           H  
ATOM   3505  HB3 ALA A 775      12.736 -28.923  34.652  1.00  0.00           H  
ATOM   3506  N   PHE A 776      15.389 -28.916  33.163  1.00 68.57           N  
ATOM   3507  CA  PHE A 776      16.248 -28.020  32.381  1.00 67.65           C  
ATOM   3508  C   PHE A 776      17.034 -28.766  31.305  1.00 72.56           C  
ATOM   3509  O   PHE A 776      17.123 -28.263  30.191  1.00 74.47           O  
ATOM   3510  CB  PHE A 776      17.212 -27.224  33.287  1.00 68.25           C  
ATOM   3511  CG  PHE A 776      18.226 -26.366  32.554  1.00 69.23           C  
ATOM   3512  CD1 PHE A 776      17.898 -25.090  32.117  1.00 70.99           C  
ATOM   3513  CD2 PHE A 776      19.511 -26.835  32.303  1.00 71.87           C  
ATOM   3514  CE1 PHE A 776      18.839 -24.300  31.440  1.00 71.27           C  
ATOM   3515  CE2 PHE A 776      20.448 -26.043  31.627  1.00 73.57           C  
ATOM   3516  CZ  PHE A 776      20.106 -24.784  31.204  1.00 70.56           C  
ATOM   3517  H   PHE A 776      15.551 -28.938  34.160  1.00  0.00           H  
ATOM   3518  HA  PHE A 776      15.601 -27.301  31.877  1.00  0.00           H  
ATOM   3519  HB3 PHE A 776      17.735 -27.913  33.950  1.00  0.00           H  
ATOM   3520  HB2 PHE A 776      16.634 -26.598  33.966  1.00  0.00           H  
ATOM   3521  HD1 PHE A 776      16.909 -24.695  32.297  1.00  0.00           H  
ATOM   3522  HD2 PHE A 776      19.799 -27.823  32.631  1.00  0.00           H  
ATOM   3523  HE1 PHE A 776      18.570 -23.310  31.103  1.00  0.00           H  
ATOM   3524  HE2 PHE A 776      21.441 -26.424  31.438  1.00  0.00           H  
ATOM   3525  HZ  PHE A 776      20.830 -24.172  30.686  1.00  0.00           H  
ATOM   3526  N   PHE A 777      17.602 -29.930  31.622  1.00 68.30           N  
ATOM   3527  CA  PHE A 777      18.427 -30.688  30.670  1.00 69.31           C  
ATOM   3528  C   PHE A 777      17.614 -31.014  29.356  1.00 74.26           C  
ATOM   3529  O   PHE A 777      18.012 -30.491  28.309  1.00 72.78           O  
ATOM   3530  CB  PHE A 777      19.090 -31.934  31.285  1.00  0.00           C  
ATOM   3531  CG  PHE A 777      19.969 -32.734  30.348  1.00  0.00           C  
ATOM   3532  CD1 PHE A 777      21.266 -32.282  30.048  1.00  0.00           C  
ATOM   3533  CD2 PHE A 777      19.491 -33.927  29.778  1.00  0.00           C  
ATOM   3534  CE1 PHE A 777      22.088 -33.025  29.183  1.00  0.00           C  
ATOM   3535  CE2 PHE A 777      20.313 -34.670  28.912  1.00  0.00           C  
ATOM   3536  CZ  PHE A 777      21.611 -34.219  28.615  1.00  0.00           C  
ATOM   3537  HB2 PHE A 777      19.724 -31.635  32.119  1.00  0.00           H  
ATOM   3538  HB3 PHE A 777      18.320 -32.618  31.641  1.00  0.00           H  
ATOM   3539  HD1 PHE A 777      21.632 -31.363  30.482  1.00  0.00           H  
ATOM   3540  HD2 PHE A 777      18.494 -34.272  30.005  1.00  0.00           H  
ATOM   3541  HE1 PHE A 777      23.085 -32.679  28.956  1.00  0.00           H  
ATOM   3542  HE2 PHE A 777      19.947 -35.588  28.476  1.00  0.00           H  
ATOM   3543  HZ  PHE A 777      22.242 -34.790  27.950  1.00  0.00           H  
ATOM   3544  H   PHE A 777      17.472 -30.321  32.544  1.00  0.00           H  
ATOM   3545  HA  PHE A 777      19.239 -30.024  30.372  1.00  0.00           H  
ATOM   3546  N   THR A 778      16.474 -31.769  29.363  1.00 72.14           N  
ATOM   3547  CA  THR A 778      15.760 -32.017  28.094  1.00 72.79           C  
ATOM   3548  C   THR A 778      15.166 -30.759  27.453  1.00 78.35           C  
ATOM   3549  O   THR A 778      15.091 -30.713  26.227  1.00 79.50           O  
ATOM   3550  CB  THR A 778      14.642 -32.998  28.493  1.00  0.00           C  
ATOM   3551  OG1 THR A 778      14.654 -34.110  27.592  1.00  0.00           O  
ATOM   3552  CG2 THR A 778      13.245 -32.367  28.481  1.00  0.00           C  
ATOM   3553  HB  THR A 778      14.799 -33.330  29.519  1.00  0.00           H  
ATOM   3554  HG1 THR A 778      14.506 -33.798  26.696  1.00  0.00           H  
ATOM   3555 HG21 THR A 778      12.506 -33.114  28.772  1.00  0.00           H  
ATOM   3556 HG22 THR A 778      13.215 -31.535  29.184  1.00  0.00           H  
ATOM   3557 HG23 THR A 778      13.018 -32.004  27.478  1.00  0.00           H  
ATOM   3558  H   THR A 778      16.127 -32.152  30.231  1.00  0.00           H  
ATOM   3559  HA  THR A 778      16.433 -32.502  27.387  1.00  0.00           H  
ATOM   3560  N   THR A 779      14.751 -29.745  28.254  1.00 73.69           N  
ATOM   3561  CA  THR A 779      14.193 -28.513  27.689  1.00 72.54           C  
ATOM   3562  C   THR A 779      15.318 -27.722  26.994  1.00 78.60           C  
ATOM   3563  O   THR A 779      15.150 -27.320  25.841  1.00 79.29           O  
ATOM   3564  CB  THR A 779      13.411 -27.650  28.697  1.00  0.00           C  
ATOM   3565  OG1 THR A 779      12.137 -28.256  28.940  1.00  0.00           O  
ATOM   3566  CG2 THR A 779      13.191 -26.209  28.223  1.00  0.00           C  
ATOM   3567  HB  THR A 779      13.981 -27.565  29.622  1.00  0.00           H  
ATOM   3568  HG1 THR A 779      12.264 -29.137  29.299  1.00  0.00           H  
ATOM   3569 HG21 THR A 779      12.634 -25.657  28.980  1.00  0.00           H  
ATOM   3570 HG22 THR A 779      14.155 -25.728  28.059  1.00  0.00           H  
ATOM   3571 HG23 THR A 779      12.626 -26.215  27.290  1.00  0.00           H  
ATOM   3572  H   THR A 779      14.824 -29.832  29.258  1.00  0.00           H  
ATOM   3573  HA  THR A 779      13.488 -28.811  26.913  1.00  0.00           H  
ATOM   3574  N   ALA A 780      16.464 -27.537  27.667  1.00 75.56           N  
ATOM   3575  CA  ALA A 780      17.572 -26.794  27.079  1.00 75.57           C  
ATOM   3576  C   ALA A 780      18.187 -27.540  25.880  1.00 81.32           C  
ATOM   3577  O   ALA A 780      18.417 -26.919  24.844  1.00 80.32           O  
ATOM   3578  CB  ALA A 780      18.654 -26.458  28.122  1.00  0.00           C  
ATOM   3579  HB1 ALA A 780      19.277 -25.644  27.751  1.00  0.00           H  
ATOM   3580  HB2 ALA A 780      18.178 -26.154  29.055  1.00  0.00           H  
ATOM   3581  HB3 ALA A 780      19.273 -27.337  28.300  1.00  0.00           H  
ATOM   3582  H   ALA A 780      16.570 -27.915  28.597  1.00  0.00           H  
ATOM   3583  HA  ALA A 780      17.172 -25.851  26.707  1.00  0.00           H  
ATOM   3584  N   SER A 781      18.461 -28.846  26.017  1.00 79.63           N  
ATOM   3585  CA  SER A 781      19.138 -29.587  24.954  1.00 80.78           C  
ATOM   3586  C   SER A 781      18.618 -30.045  23.475  1.00 85.29           C  
ATOM   3587  O   SER A 781      18.157 -29.234  22.666  1.00 85.70           O  
ATOM   3588  CB  SER A 781      20.014 -30.707  25.546  1.00  0.00           C  
ATOM   3589  OG  SER A 781      21.355 -30.234  25.724  1.00  0.00           O  
ATOM   3590  HB2 SER A 781      19.610 -31.013  26.511  1.00  0.00           H  
ATOM   3591  HB3 SER A 781      20.021 -31.560  24.869  1.00  0.00           H  
ATOM   3592  HG  SER A 781      21.353 -29.483  26.323  1.00  0.00           H  
ATOM   3593  H   SER A 781      18.199 -29.331  26.863  1.00  0.00           H  
ATOM   3594  HA  SER A 781      19.813 -28.886  24.463  1.00  0.00           H  
ATOM   3595  N   VAL A 782      18.992 -31.291  23.021  1.00 31.02           N  
ATOM   3596  CA  VAL A 782      18.883 -32.229  21.885  1.00 32.28           C  
ATOM   3597  C   VAL A 782      17.697 -33.198  22.164  1.00 31.44           C  
ATOM   3598  O   VAL A 782      17.755 -33.913  23.161  1.00 32.07           O  
ATOM   3599  CB  VAL A 782      20.143 -33.222  21.901  1.00  0.00           C  
ATOM   3600  CG1 VAL A 782      21.340 -32.829  21.014  1.00  0.00           C  
ATOM   3601  CG2 VAL A 782      20.724 -33.568  23.303  1.00  0.00           C  
ATOM   3602  HB  VAL A 782      19.820 -34.193  21.494  1.00  0.00           H  
ATOM   3603 HG11 VAL A 782      22.110 -33.606  21.064  1.00  0.00           H  
ATOM   3604 HG12 VAL A 782      21.068 -32.727  19.964  1.00  0.00           H  
ATOM   3605 HG13 VAL A 782      21.798 -31.904  21.366  1.00  0.00           H  
ATOM   3606 HG21 VAL A 782      21.271 -34.512  23.284  1.00  0.00           H  
ATOM   3607 HG22 VAL A 782      21.424 -32.804  23.639  1.00  0.00           H  
ATOM   3608 HG23 VAL A 782      19.965 -33.693  24.075  1.00  0.00           H  
ATOM   3609  H   VAL A 782      19.411 -31.821  23.760  1.00  0.00           H  
ATOM   3610  HA  VAL A 782      18.782 -31.711  20.933  1.00  0.00           H  
ATOM   3611  N   TYR A 783      16.663 -33.250  21.306  1.00 31.02           N  
ATOM   3612  CA  TYR A 783      15.396 -34.025  21.426  1.00 30.54           C  
ATOM   3613  C   TYR A 783      14.082 -33.253  21.628  1.00 30.29           C  
ATOM   3614  O   TYR A 783      12.991 -33.818  21.702  1.00 30.82           O  
ATOM   3615  CB  TYR A 783      15.480 -35.385  22.162  1.00  0.00           C  
ATOM   3616  CG  TYR A 783      16.205 -36.407  21.309  1.00  0.00           C  
ATOM   3617  CD1 TYR A 783      17.550 -36.762  21.556  1.00  0.00           C  
ATOM   3618  CD2 TYR A 783      15.538 -36.915  20.177  1.00  0.00           C  
ATOM   3619  CE1 TYR A 783      18.231 -37.592  20.645  1.00  0.00           C  
ATOM   3620  CE2 TYR A 783      16.218 -37.735  19.266  1.00  0.00           C  
ATOM   3621  CZ  TYR A 783      17.566 -38.073  19.498  1.00  0.00           C  
ATOM   3622  OH  TYR A 783      18.222 -38.865  18.599  1.00  0.00           O  
ATOM   3623  HB2 TYR A 783      15.901 -35.317  23.165  1.00  0.00           H  
ATOM   3624  HB3 TYR A 783      14.474 -35.757  22.350  1.00  0.00           H  
ATOM   3625  HD1 TYR A 783      18.062 -36.366  22.422  1.00  0.00           H  
ATOM   3626  HD2 TYR A 783      14.512 -36.631  19.992  1.00  0.00           H  
ATOM   3627  HE1 TYR A 783      19.268 -37.839  20.813  1.00  0.00           H  
ATOM   3628  HE2 TYR A 783      15.701 -38.072  18.382  1.00  0.00           H  
ATOM   3629  HH  TYR A 783      17.625 -39.349  18.053  1.00  0.00           H  
ATOM   3630  H   TYR A 783      16.589 -32.415  20.760  1.00  0.00           H  
ATOM   3631  HA  TYR A 783      15.234 -34.276  20.383  1.00  0.00           H  
ATOM   3632  N   ASP A 784      14.210 -31.946  21.650  1.00 27.98           N  
ATOM   3633  CA  ASP A 784      13.330 -30.992  22.292  1.00 27.56           C  
ATOM   3634  C   ASP A 784      13.432 -29.673  21.529  1.00 27.51           C  
ATOM   3635  O   ASP A 784      12.556 -29.428  20.686  1.00 28.08           O  
ATOM   3636  CB  ASP A 784      13.803 -30.823  23.747  1.00  0.00           C  
ATOM   3637  CG  ASP A 784      15.295 -30.526  23.734  1.00  0.00           C  
ATOM   3638  OD1 ASP A 784      15.667 -29.356  23.911  1.00  0.00           O  
ATOM   3639  OD2 ASP A 784      16.058 -31.440  23.384  1.00  0.00           O1-
ATOM   3640  HB2 ASP A 784      13.295 -29.984  24.229  1.00  0.00           H  
ATOM   3641  HB3 ASP A 784      13.557 -31.681  24.380  1.00  0.00           H  
ATOM   3642  H   ASP A 784      15.148 -31.727  22.005  1.00  0.00           H  
ATOM   3643  HA  ASP A 784      12.307 -31.361  22.301  1.00  0.00           H  
ATOM   3644  N   GLY A 785      14.468 -28.767  21.790  1.00 85.70           N  
ATOM   3645  CA  GLY A 785      14.389 -27.319  22.169  1.00 85.46           C  
ATOM   3646  C   GLY A 785      15.208 -26.057  21.871  1.00 87.01           C  
ATOM   3647  O   GLY A 785      16.300 -25.887  22.419  1.00 85.28           O  
ATOM   3648  HA3 GLY A 785      13.526 -27.077  22.807  1.00  0.00           H  
ATOM   3649  HA2 GLY A 785      14.010 -27.705  21.223  1.00  0.00           H  
ATOM   3650  H   GLY A 785      15.181 -29.129  22.451  1.00  0.00           H  
ATOM   3651  N   LYS A 786      14.661 -25.174  21.010  1.00 83.28           N  
ATOM   3652  CA  LYS A 786      15.281 -23.904  20.624  1.00 82.18           C  
ATOM   3653  C   LYS A 786      14.775 -22.738  21.515  1.00 82.28           C  
ATOM   3654  O   LYS A 786      14.605 -21.620  21.028  1.00 81.88           O  
ATOM   3655  CB  LYS A 786      15.050 -23.605  19.131  1.00  0.00           C  
ATOM   3656  CG  LYS A 786      15.303 -24.813  18.224  1.00  0.00           C  
ATOM   3657  CD  LYS A 786      15.130 -24.531  16.727  1.00  0.00           C  
ATOM   3658  CE  LYS A 786      15.379 -25.729  15.801  1.00  0.00           C  
ATOM   3659  NZ  LYS A 786      15.200 -25.404  14.376  1.00  0.00           N1+
ATOM   3660  HB2 LYS A 786      14.017 -23.291  18.979  1.00  0.00           H  
ATOM   3661  HB3 LYS A 786      15.722 -22.809  18.811  1.00  0.00           H  
ATOM   3662  HG2 LYS A 786      16.325 -25.166  18.364  1.00  0.00           H  
ATOM   3663  HG3 LYS A 786      14.605 -25.611  18.479  1.00  0.00           H  
ATOM   3664  HD2 LYS A 786      14.110 -24.198  16.534  1.00  0.00           H  
ATOM   3665  HD3 LYS A 786      15.829 -23.752  16.420  1.00  0.00           H  
ATOM   3666  HE2 LYS A 786      16.401 -26.085  15.933  1.00  0.00           H  
ATOM   3667  HE3 LYS A 786      14.682 -26.530  16.048  1.00  0.00           H  
ATOM   3668  HZ1 LYS A 786      15.847 -24.674  14.112  1.00  0.00           H  
ATOM   3669  HZ2 LYS A 786      15.376 -26.227  13.817  1.00  0.00           H  
ATOM   3670  HZ3 LYS A 786      14.253 -25.087  14.218  1.00  0.00           H  
ATOM   3671  H   LYS A 786      13.766 -25.371  20.586  1.00  0.00           H  
ATOM   3672  HA  LYS A 786      16.356 -23.999  20.781  1.00  0.00           H  
ATOM   3673  N   TYR A 787      14.576 -23.004  22.827  1.00 75.43           N  
ATOM   3674  CA  TYR A 787      14.135 -22.019  23.828  1.00 72.52           C  
ATOM   3675  C   TYR A 787      15.216 -21.840  24.888  1.00 73.07           C  
ATOM   3676  O   TYR A 787      14.911 -21.545  26.036  1.00 70.78           O  
ATOM   3677  CB  TYR A 787      12.815 -22.490  24.493  1.00 72.98           C  
ATOM   3678  CG  TYR A 787      11.589 -22.315  23.634  1.00 72.97           C  
ATOM   3679  CD1 TYR A 787      10.828 -21.152  23.703  1.00 73.59           C  
ATOM   3680  CD2 TYR A 787      11.185 -23.311  22.750  1.00 74.16           C  
ATOM   3681  CE1 TYR A 787       9.698 -20.981  22.909  1.00 73.12           C  
ATOM   3682  CE2 TYR A 787      10.073 -23.140  21.932  1.00 75.75           C  
ATOM   3683  CZ  TYR A 787       9.332 -21.971  22.015  1.00 80.50           C  
ATOM   3684  OH  TYR A 787       8.226 -21.803  21.221  1.00 80.51           O  
ATOM   3685  H   TYR A 787      14.732 -23.936  23.182  1.00  0.00           H  
ATOM   3686  HA  TYR A 787      13.962 -21.063  23.333  1.00  0.00           H  
ATOM   3687  HB3 TYR A 787      12.675 -21.959  25.434  1.00  0.00           H  
ATOM   3688  HB2 TYR A 787      12.909 -23.538  24.779  1.00  0.00           H  
ATOM   3689  HD1 TYR A 787      11.111 -20.361  24.382  1.00  0.00           H  
ATOM   3690  HD2 TYR A 787      11.738 -24.237  22.690  1.00  0.00           H  
ATOM   3691  HE1 TYR A 787       9.111 -20.078  22.992  1.00  0.00           H  
ATOM   3692  HE2 TYR A 787       9.790 -23.916  21.236  1.00  0.00           H  
ATOM   3693  HH  TYR A 787       7.876 -20.917  21.341  1.00  0.00           H  
ATOM   3694  N   LEU A 788      16.482 -21.990  24.488  1.00 69.53           N  
ATOM   3695  CA  LEU A 788      17.677 -22.004  25.341  1.00 67.40           C  
ATOM   3696  C   LEU A 788      17.894 -20.745  26.215  1.00 68.90           C  
ATOM   3697  O   LEU A 788      18.273 -20.890  27.374  1.00 67.29           O  
ATOM   3698  CB  LEU A 788      18.920 -22.277  24.473  1.00  0.00           C  
ATOM   3699  CG  LEU A 788      18.805 -22.931  23.074  1.00  0.00           C  
ATOM   3700  CD1 LEU A 788      17.870 -22.155  22.149  1.00  0.00           C  
ATOM   3701  CD2 LEU A 788      20.184 -23.085  22.434  1.00  0.00           C  
ATOM   3702  HB2 LEU A 788      19.431 -21.337  24.265  1.00  0.00           H  
ATOM   3703  HB3 LEU A 788      19.595 -22.947  25.004  1.00  0.00           H  
ATOM   3704  HG  LEU A 788      18.482 -23.966  23.182  1.00  0.00           H  
ATOM   3705 HD11 LEU A 788      17.822 -22.653  21.180  1.00  0.00           H  
ATOM   3706 HD12 LEU A 788      16.873 -22.118  22.587  1.00  0.00           H  
ATOM   3707 HD13 LEU A 788      18.247 -21.141  22.017  1.00  0.00           H  
ATOM   3708 HD21 LEU A 788      20.080 -23.546  21.452  1.00  0.00           H  
ATOM   3709 HD22 LEU A 788      20.647 -22.104  22.326  1.00  0.00           H  
ATOM   3710 HD23 LEU A 788      20.810 -23.714  23.066  1.00  0.00           H  
ATOM   3711  H   LEU A 788      16.691 -22.110  23.507  1.00  0.00           H  
ATOM   3712  HA  LEU A 788      17.572 -22.849  26.021  1.00  0.00           H  
ATOM   3713  N   PRO A 789      17.650 -19.541  25.686  1.00 65.39           N  
ATOM   3714  CA  PRO A 789      17.863 -18.314  26.450  1.00 64.25           C  
ATOM   3715  C   PRO A 789      16.791 -18.177  27.526  1.00 66.97           C  
ATOM   3716  O   PRO A 789      17.141 -18.028  28.696  1.00 66.57           O  
ATOM   3717  CD  PRO A 789      17.318 -18.845  24.164  1.00  0.00           C  
ATOM   3718  CB  PRO A 789      17.963 -17.051  25.574  1.00  0.00           C  
ATOM   3719  CG  PRO A 789      17.057 -17.364  24.394  1.00  0.00           C  
ATOM   3720  HD3 PRO A 789      18.152 -19.004  23.481  1.00  0.00           H  
ATOM   3721  HD2 PRO A 789      16.433 -19.353  23.780  1.00  0.00           H  
ATOM   3722  HB2 PRO A 789      17.619 -16.187  26.142  1.00  0.00           H  
ATOM   3723  HB3 PRO A 789      18.999 -16.899  25.272  1.00  0.00           H  
ATOM   3724  HG3 PRO A 789      17.322 -16.804  23.498  1.00  0.00           H  
ATOM   3725  HG2 PRO A 789      16.002 -17.211  24.619  1.00  0.00           H  
ATOM   3726  HA  PRO A 789      18.818 -18.421  26.964  1.00  0.00           H  
ATOM   3727  N   ALA A 790      15.501 -18.248  27.149  1.00 62.56           N  
ATOM   3728  CA  ALA A 790      14.425 -18.095  28.113  1.00 61.25           C  
ATOM   3729  C   ALA A 790      14.423 -19.272  29.128  1.00 64.80           C  
ATOM   3730  O   ALA A 790      14.179 -19.013  30.306  1.00 64.25           O  
ATOM   3731  CB  ALA A 790      13.067 -17.842  27.433  1.00  0.00           C  
ATOM   3732  HB1 ALA A 790      13.218 -17.682  26.366  1.00  0.00           H  
ATOM   3733  HB2 ALA A 790      12.418 -18.705  27.582  1.00  0.00           H  
ATOM   3734  HB3 ALA A 790      12.600 -16.958  27.870  1.00  0.00           H  
ATOM   3735  H   ALA A 790      15.266 -18.410  26.180  1.00  0.00           H  
ATOM   3736  HA  ALA A 790      14.653 -17.196  28.686  1.00  0.00           H  
ATOM   3737  N   ALA A 791      14.782 -20.520  28.703  1.00 61.51           N  
ATOM   3738  CA  ALA A 791      14.877 -21.687  29.596  1.00 61.29           C  
ATOM   3739  C   ALA A 791      15.906 -21.394  30.683  1.00 67.64           C  
ATOM   3740  O   ALA A 791      15.576 -21.547  31.856  1.00 68.14           O  
ATOM   3741  CB  ALA A 791      15.207 -22.989  28.843  1.00  0.00           C  
ATOM   3742  HB1 ALA A 791      14.570 -23.071  27.961  1.00  0.00           H  
ATOM   3743  HB2 ALA A 791      16.252 -22.977  28.535  1.00  0.00           H  
ATOM   3744  HB3 ALA A 791      15.031 -23.843  29.497  1.00  0.00           H  
ATOM   3745  H   ALA A 791      14.999 -20.679  27.730  1.00  0.00           H  
ATOM   3746  HA  ALA A 791      13.909 -21.817  30.079  1.00  0.00           H  
ATOM   3747  N   ASN A 792      17.127 -20.931  30.305  1.00 64.55           N  
ATOM   3748  CA  ASN A 792      18.176 -20.576  31.260  1.00 64.12           C  
ATOM   3749  C   ASN A 792      17.610 -19.506  32.226  1.00 69.14           C  
ATOM   3750  O   ASN A 792      17.669 -19.702  33.440  1.00 69.71           O  
ATOM   3751  CB  ASN A 792      19.453 -20.123  30.528  1.00  0.00           C  
ATOM   3752  CG  ASN A 792      20.470 -21.212  30.189  1.00  0.00           C  
ATOM   3753  OD1 ASN A 792      20.998 -21.896  31.058  1.00  0.00           O  
ATOM   3754  ND2 ASN A 792      20.726 -21.416  28.898  1.00  0.00           N  
ATOM   3755  HB2 ASN A 792      19.184 -19.663  29.578  1.00  0.00           H  
ATOM   3756  HB3 ASN A 792      19.988 -19.400  31.143  1.00  0.00           H  
ATOM   3757 HD22 ASN A 792      21.391 -22.125  28.621  1.00  0.00           H  
ATOM   3758 HD21 ASN A 792      20.255 -20.863  28.196  1.00  0.00           H  
ATOM   3759  H   ASN A 792      17.343 -20.819  29.325  1.00  0.00           H  
ATOM   3760  HA  ASN A 792      18.417 -21.465  31.843  1.00  0.00           H  
ATOM   3761  N   MET A 793      17.005 -18.425  31.672  1.00 65.18           N  
ATOM   3762  CA  MET A 793      16.383 -17.329  32.406  1.00 64.92           C  
ATOM   3763  C   MET A 793      15.463 -17.858  33.504  1.00 70.30           C  
ATOM   3764  O   MET A 793      15.638 -17.494  34.668  1.00 70.78           O  
ATOM   3765  CB  MET A 793      15.604 -16.414  31.443  1.00  0.00           C  
ATOM   3766  CG  MET A 793      14.881 -16.503  30.537  1.00  0.00           C  
ATOM   3767  SD  MET A 793      15.215 -15.049  29.518  1.00  0.00           S  
ATOM   3768  CE  MET A 793      16.623 -15.103  28.357  1.00  0.00           C  
ATOM   3769  HB2 MET A 793      15.024 -15.858  32.163  1.00  0.00           H  
ATOM   3770  HB3 MET A 793      16.495 -15.793  31.282  1.00  0.00           H  
ATOM   3771  HG2 MET A 793      15.565 -17.249  30.223  1.00  0.00           H  
ATOM   3772  HG3 MET A 793      13.910 -16.787  30.946  1.00  0.00           H  
ATOM   3773  HE1 MET A 793      16.296 -15.378  27.362  1.00  0.00           H  
ATOM   3774  HE2 MET A 793      17.002 -14.088  28.298  1.00  0.00           H  
ATOM   3775  HE3 MET A 793      17.493 -15.685  28.650  1.00  0.00           H  
ATOM   3776  H   MET A 793      16.959 -18.332  30.667  1.00  0.00           H  
ATOM   3777  HA  MET A 793      17.171 -16.740  32.875  1.00  0.00           H  
ATOM   3778  N   MET A 794      14.494 -18.722  33.141  1.00 66.27           N  
ATOM   3779  CA  MET A 794      13.550 -19.234  34.119  1.00 65.87           C  
ATOM   3780  C   MET A 794      14.134 -20.345  34.992  1.00 71.00           C  
ATOM   3781  O   MET A 794      13.760 -20.419  36.150  1.00 71.08           O  
ATOM   3782  CB  MET A 794      12.212 -19.649  33.479  1.00  0.00           C  
ATOM   3783  CG  MET A 794      12.043 -19.449  31.963  1.00  0.00           C  
ATOM   3784  SD  MET A 794      10.474 -19.933  31.198  1.00  0.00           S  
ATOM   3785  CE  MET A 794      10.844 -19.485  29.483  1.00  0.00           C  
ATOM   3786  HB2 MET A 794      12.045 -20.714  33.643  1.00  0.00           H  
ATOM   3787  HB3 MET A 794      11.400 -19.080  33.931  1.00  0.00           H  
ATOM   3788  HG2 MET A 794      12.155 -18.392  31.721  1.00  0.00           H  
ATOM   3789  HG3 MET A 794      12.801 -20.026  31.433  1.00  0.00           H  
ATOM   3790  HE1 MET A 794       9.984 -19.713  28.854  1.00  0.00           H  
ATOM   3791  HE2 MET A 794      11.063 -18.419  29.425  1.00  0.00           H  
ATOM   3792  HE3 MET A 794      11.708 -20.052  29.137  1.00  0.00           H  
ATOM   3793  H   MET A 794      14.418 -19.021  32.179  1.00  0.00           H  
ATOM   3794  HA  MET A 794      13.324 -18.405  34.789  1.00  0.00           H  
ATOM   3795  N   ALA A 795      15.080 -21.150  34.504  1.00 67.90           N  
ATOM   3796  CA  ALA A 795      15.675 -22.175  35.361  1.00 68.38           C  
ATOM   3797  C   ALA A 795      16.396 -21.513  36.538  1.00 70.74           C  
ATOM   3798  O   ALA A 795      16.199 -21.924  37.677  1.00 71.27           O  
ATOM   3799  CB  ALA A 795      16.638 -23.048  34.572  1.00 69.74           C  
ATOM   3800  H   ALA A 795      15.383 -21.050  33.546  1.00  0.00           H  
ATOM   3801  HA  ALA A 795      14.877 -22.805  35.753  1.00  0.00           H  
ATOM   3802  HB1 ALA A 795      17.068 -23.803  35.231  1.00  0.00           H  
ATOM   3803  HB2 ALA A 795      16.102 -23.538  33.759  1.00  0.00           H  
ATOM   3804  HB3 ALA A 795      17.435 -22.430  34.160  1.00  0.00           H  
ATOM   3805  N   GLY A 796      17.150 -20.436  36.259  1.00 64.21           N  
ATOM   3806  CA  GLY A 796      17.890 -19.677  37.257  1.00 62.44           C  
ATOM   3807  C   GLY A 796      16.900 -18.925  38.176  1.00 67.07           C  
ATOM   3808  O   GLY A 796      16.927 -19.186  39.372  1.00 68.17           O  
ATOM   3809  HA3 GLY A 796      18.642 -19.007  36.815  1.00  0.00           H  
ATOM   3810  H   GLY A 796      17.229 -20.107  35.307  1.00  0.00           H  
ATOM   3811  HA2 GLY A 796      18.424 -20.396  37.878  1.00  0.00           H  
ATOM   3812  N   LEU A 797      16.023 -18.034  37.650  1.00 62.27           N  
ATOM   3813  CA  LEU A 797      15.082 -17.277  38.500  1.00 61.06           C  
ATOM   3814  C   LEU A 797      14.115 -18.181  39.283  1.00 66.11           C  
ATOM   3815  O   LEU A 797      13.921 -17.919  40.467  1.00 67.02           O  
ATOM   3816  CB  LEU A 797      14.287 -16.236  37.690  1.00  0.00           C  
ATOM   3817  CG  LEU A 797      13.236 -15.317  38.360  1.00  0.00           C  
ATOM   3818  CD1 LEU A 797      13.115 -13.968  37.655  1.00  0.00           C  
ATOM   3819  CD2 LEU A 797      11.875 -16.009  38.426  1.00  0.00           C  
ATOM   3820  HB2 LEU A 797      14.978 -15.528  37.231  1.00  0.00           H  
ATOM   3821  HB3 LEU A 797      13.714 -16.740  36.912  1.00  0.00           H  
ATOM   3822  HG  LEU A 797      13.483 -15.189  39.414  1.00  0.00           H  
ATOM   3823 HD11 LEU A 797      12.366 -13.358  38.161  1.00  0.00           H  
ATOM   3824 HD12 LEU A 797      14.077 -13.456  37.681  1.00  0.00           H  
ATOM   3825 HD13 LEU A 797      12.816 -14.124  36.619  1.00  0.00           H  
ATOM   3826 HD21 LEU A 797      11.152 -15.345  38.900  1.00  0.00           H  
ATOM   3827 HD22 LEU A 797      11.540 -16.249  37.417  1.00  0.00           H  
ATOM   3828 HD23 LEU A 797      11.962 -16.927  39.008  1.00  0.00           H  
ATOM   3829  H   LEU A 797      16.002 -17.874  36.653  1.00  0.00           H  
ATOM   3830  HA  LEU A 797      15.677 -16.731  39.232  1.00  0.00           H  
ATOM   3831  N   SER A 798      13.569 -19.269  38.671  1.00 61.41           N  
ATOM   3832  CA  SER A 798      12.669 -20.174  39.398  1.00 60.98           C  
ATOM   3833  C   SER A 798      13.380 -20.892  40.537  1.00 66.18           C  
ATOM   3834  O   SER A 798      12.861 -20.892  41.645  1.00 66.81           O  
ATOM   3835  CB  SER A 798      11.977 -21.219  38.503  1.00  0.00           C  
ATOM   3836  OG  SER A 798      10.735 -20.697  38.015  1.00  0.00           O  
ATOM   3837  HB2 SER A 798      12.623 -21.459  37.658  1.00  0.00           H  
ATOM   3838  HB3 SER A 798      11.785 -22.123  39.081  1.00  0.00           H  
ATOM   3839  HG  SER A 798      10.900 -19.902  37.503  1.00  0.00           H  
ATOM   3840  H   SER A 798      13.781 -19.463  37.703  1.00  0.00           H  
ATOM   3841  HA  SER A 798      11.885 -19.561  39.843  1.00  0.00           H  
ATOM   3842  N   SER A 799      14.573 -21.463  40.290  1.00 63.42           N  
ATOM   3843  CA  SER A 799      15.336 -22.195  41.308  1.00 63.80           C  
ATOM   3844  C   SER A 799      15.736 -21.298  42.490  1.00 68.83           C  
ATOM   3845  O   SER A 799      15.714 -21.743  43.638  1.00 71.37           O  
ATOM   3846  CB  SER A 799      16.570 -22.824  40.688  1.00 66.37           C  
ATOM   3847  OG  SER A 799      17.268 -21.833  39.955  1.00 79.35           O  
ATOM   3848  H   SER A 799      14.983 -21.398  39.369  1.00  0.00           H  
ATOM   3849  HA  SER A 799      14.705 -22.997  41.691  1.00  0.00           H  
ATOM   3850  HB3 SER A 799      16.269 -23.628  40.016  1.00  0.00           H  
ATOM   3851  HB2 SER A 799      17.214 -23.213  41.476  1.00  0.00           H  
ATOM   3852  HG  SER A 799      16.924 -21.794  39.060  1.00  0.00           H  
ATOM   3853  N   LEU A 800      16.070 -20.040  42.196  1.00 63.07           N  
ATOM   3854  CA  LEU A 800      16.465 -18.998  43.139  1.00 62.26           C  
ATOM   3855  C   LEU A 800      15.215 -18.503  43.913  1.00 65.43           C  
ATOM   3856  O   LEU A 800      15.303 -18.238  45.117  1.00 65.69           O  
ATOM   3857  CB  LEU A 800      17.190 -17.896  42.344  1.00  0.00           C  
ATOM   3858  CG  LEU A 800      18.194 -18.160  41.281  1.00  0.00           C  
ATOM   3859  CD1 LEU A 800      18.111 -17.034  40.281  1.00  0.00           C  
ATOM   3860  CD2 LEU A 800      19.497 -18.919  41.102  1.00  0.00           C  
ATOM   3861  HB2 LEU A 800      16.400 -17.247  41.956  1.00  0.00           H  
ATOM   3862  HB3 LEU A 800      17.737 -17.239  43.015  1.00  0.00           H  
ATOM   3863  HG  LEU A 800      17.844 -19.139  41.182  1.00  0.00           H  
ATOM   3864 HD11 LEU A 800      18.929 -17.164  39.578  1.00  0.00           H  
ATOM   3865 HD12 LEU A 800      17.458 -16.901  39.500  1.00  0.00           H  
ATOM   3866 HD13 LEU A 800      17.993 -16.083  40.805  1.00  0.00           H  
ATOM   3867 HD21 LEU A 800      19.547 -19.494  40.176  1.00  0.00           H  
ATOM   3868 HD22 LEU A 800      20.331 -18.211  40.978  1.00  0.00           H  
ATOM   3869 HD23 LEU A 800      19.586 -19.665  41.897  1.00  0.00           H  
ATOM   3870  H   LEU A 800      16.065 -19.727  41.236  1.00  0.00           H  
ATOM   3871  HA  LEU A 800      17.167 -19.427  43.854  1.00  0.00           H  
ATOM   3872  N   SER A 801      14.057 -18.419  43.224  1.00 60.65           N  
ATOM   3873  CA  SER A 801      12.783 -17.992  43.800  1.00 60.28           C  
ATOM   3874  C   SER A 801      12.284 -19.047  44.809  1.00 63.95           C  
ATOM   3875  O   SER A 801      11.784 -18.637  45.848  1.00 65.71           O  
ATOM   3876  CB  SER A 801      11.762 -17.659  42.696  1.00  0.00           C  
ATOM   3877  OG  SER A 801      10.434 -17.925  43.164  1.00  0.00           O  
ATOM   3878  HB2 SER A 801      11.845 -16.605  42.430  1.00  0.00           H  
ATOM   3879  HB3 SER A 801      11.963 -18.272  41.818  1.00  0.00           H  
ATOM   3880  HG  SER A 801      10.253 -17.384  43.937  1.00  0.00           H  
ATOM   3881  H   SER A 801      14.034 -18.660  42.243  1.00  0.00           H  
ATOM   3882  HA  SER A 801      12.970 -17.074  44.357  1.00  0.00           H  
ATOM   3883  N   SER A 802      12.446 -20.372  44.559  1.00 59.15           N  
ATOM   3884  CA  SER A 802      12.036 -21.382  45.567  1.00 59.96           C  
ATOM   3885  C   SER A 802      12.824 -21.166  46.827  1.00 65.50           C  
ATOM   3886  O   SER A 802      12.224 -21.102  47.897  1.00 65.11           O  
ATOM   3887  CB  SER A 802      12.097 -22.879  45.212  1.00  0.00           C  
ATOM   3888  OG  SER A 802      12.881 -23.580  46.185  1.00  0.00           O  
ATOM   3889  HB2 SER A 802      11.088 -23.291  45.200  1.00  0.00           H  
ATOM   3890  HB3 SER A 802      12.551 -23.002  44.229  1.00  0.00           H  
ATOM   3891  HG  SER A 802      12.687 -23.238  47.060  1.00  0.00           H  
ATOM   3892  H   SER A 802      12.847 -20.675  43.683  1.00  0.00           H  
ATOM   3893  HA  SER A 802      10.996 -21.166  45.814  1.00  0.00           H  
ATOM   3894  N   GLY A 803      14.174 -21.038  46.691  1.00 62.87           N  
ATOM   3895  CA  GLY A 803      15.075 -20.796  47.810  1.00 63.63           C  
ATOM   3896  C   GLY A 803      14.654 -19.530  48.590  1.00 69.00           C  
ATOM   3897  O   GLY A 803      14.417 -19.613  49.798  1.00 69.68           O  
ATOM   3898  HA3 GLY A 803      16.113 -20.713  47.455  1.00  0.00           H  
ATOM   3899  H   GLY A 803      14.599 -21.110  45.777  1.00  0.00           H  
ATOM   3900  HA2 GLY A 803      15.014 -21.648  48.487  1.00  0.00           H  
ATOM   3901  N   PHE A 804      14.491 -18.393  47.893  1.00 64.99           N  
ATOM   3902  CA  PHE A 804      14.069 -17.134  48.513  1.00 65.21           C  
ATOM   3903  C   PHE A 804      12.682 -17.277  49.190  1.00 70.48           C  
ATOM   3904  O   PHE A 804      12.504 -16.850  50.333  1.00 70.47           O  
ATOM   3905  CB  PHE A 804      14.044 -16.010  47.460  1.00  0.00           C  
ATOM   3906  CG  PHE A 804      13.623 -14.649  47.969  1.00  0.00           C  
ATOM   3907  CD1 PHE A 804      12.265 -14.284  47.950  1.00  0.00           C  
ATOM   3908  CD2 PHE A 804      14.586 -13.751  48.460  1.00  0.00           C  
ATOM   3909  CE1 PHE A 804      11.870 -13.022  48.427  1.00  0.00           C  
ATOM   3910  CE2 PHE A 804      14.190 -12.488  48.937  1.00  0.00           C  
ATOM   3911  CZ  PHE A 804      12.832 -12.124  48.920  1.00  0.00           C  
ATOM   3912  HB2 PHE A 804      15.041 -15.885  47.038  1.00  0.00           H  
ATOM   3913  HB3 PHE A 804      13.344 -16.271  46.666  1.00  0.00           H  
ATOM   3914  HD1 PHE A 804      11.526 -14.972  47.568  1.00  0.00           H  
ATOM   3915  HD2 PHE A 804      15.629 -14.029  48.470  1.00  0.00           H  
ATOM   3916  HE1 PHE A 804      10.827 -12.743  48.415  1.00  0.00           H  
ATOM   3917  HE2 PHE A 804      14.930 -11.798  49.316  1.00  0.00           H  
ATOM   3918  HZ  PHE A 804      12.528 -11.155  49.286  1.00  0.00           H  
ATOM   3919  H   PHE A 804      14.661 -18.382  46.897  1.00  0.00           H  
ATOM   3920  HA  PHE A 804      14.798 -16.869  49.279  1.00  0.00           H  
ATOM   3921  N   GLY A 805      11.748 -17.907  48.483  1.00 67.13           N  
ATOM   3922  CA  GLY A 805      10.369 -18.088  48.913  1.00 67.83           C  
ATOM   3923  C   GLY A 805      10.183 -19.043  50.061  1.00 73.65           C  
ATOM   3924  O   GLY A 805       9.670 -18.655  51.110  1.00 74.70           O  
ATOM   3925  H   GLY A 805      11.976 -18.299  47.581  1.00  0.00           H  
ATOM   3926  HA3 GLY A 805       9.768 -18.420  48.067  1.00  0.00           H  
ATOM   3927  HA2 GLY A 805       9.943 -17.120  49.177  1.00  0.00           H  
ATOM   3928  N   GLY A 806      10.578 -20.298  49.854  1.00 70.14           N  
ATOM   3929  CA  GLY A 806      10.432 -21.363  50.830  1.00 70.63           C  
ATOM   3930  C   GLY A 806      11.320 -21.140  52.077  1.00 75.89           C  
ATOM   3931  O   GLY A 806      10.801 -21.245  53.189  1.00 78.08           O  
ATOM   3932  HA3 GLY A 806      10.632 -22.339  50.364  1.00  0.00           H  
ATOM   3933  H   GLY A 806      11.008 -20.554  48.976  1.00  0.00           H  
ATOM   3934  HA2 GLY A 806       9.394 -21.364  51.162  1.00  0.00           H  
ATOM   3935  N   TYR A 807      12.624 -20.823  51.902  1.00 70.23           N  
ATOM   3936  CA  TYR A 807      13.585 -20.676  52.998  1.00 70.50           C  
ATOM   3937  C   TYR A 807      13.575 -19.324  53.726  1.00 74.94           C  
ATOM   3938  O   TYR A 807      13.910 -19.308  54.910  1.00 74.99           O  
ATOM   3939  CB  TYR A 807      15.021 -20.917  52.498  1.00  0.00           C  
ATOM   3940  CG  TYR A 807      16.016 -21.487  53.491  1.00  0.00           C  
ATOM   3941  CD1 TYR A 807      16.169 -22.881  53.610  1.00  0.00           C  
ATOM   3942  CD2 TYR A 807      16.772 -20.630  54.309  1.00  0.00           C  
ATOM   3943  CE1 TYR A 807      17.087 -23.414  54.532  1.00  0.00           C  
ATOM   3944  CE2 TYR A 807      17.692 -21.162  55.230  1.00  0.00           C  
ATOM   3945  CZ  TYR A 807      17.851 -22.555  55.340  1.00  0.00           C  
ATOM   3946  OH  TYR A 807      18.745 -23.075  56.231  1.00  0.00           O  
ATOM   3947  HB2 TYR A 807      15.004 -21.622  51.667  1.00  0.00           H  
ATOM   3948  HB3 TYR A 807      15.453 -19.973  52.164  1.00  0.00           H  
ATOM   3949  HD1 TYR A 807      15.580 -23.543  52.993  1.00  0.00           H  
ATOM   3950  HD2 TYR A 807      16.647 -19.560  54.231  1.00  0.00           H  
ATOM   3951  HE1 TYR A 807      17.204 -24.484  54.619  1.00  0.00           H  
ATOM   3952  HE2 TYR A 807      18.276 -20.500  55.853  1.00  0.00           H  
ATOM   3953  HH  TYR A 807      19.181 -22.361  56.701  1.00  0.00           H  
ATOM   3954  H   TYR A 807      12.987 -20.672  50.971  1.00  0.00           H  
ATOM   3955  HA  TYR A 807      13.361 -21.447  53.735  1.00  0.00           H  
ATOM   3956  N   PHE A 808      13.269 -18.192  53.041  1.00 71.12           N  
ATOM   3957  CA  PHE A 808      13.379 -16.888  53.698  1.00 70.74           C  
ATOM   3958  C   PHE A 808      12.036 -16.221  54.061  1.00 76.41           C  
ATOM   3959  O   PHE A 808      12.030 -15.433  55.007  1.00 75.96           O  
ATOM   3960  CB  PHE A 808      14.258 -15.946  52.875  1.00 71.15           C  
ATOM   3961  CG  PHE A 808      15.682 -16.438  52.743  1.00 72.26           C  
ATOM   3962  CD1 PHE A 808      16.652 -16.072  53.669  1.00 75.66           C  
ATOM   3963  CD2 PHE A 808      16.049 -17.294  51.709  1.00 73.94           C  
ATOM   3964  CE1 PHE A 808      17.962 -16.554  53.563  1.00 76.33           C  
ATOM   3965  CE2 PHE A 808      17.361 -17.791  51.616  1.00 76.18           C  
ATOM   3966  CZ  PHE A 808      18.308 -17.409  52.538  1.00 74.36           C  
ATOM   3967  H   PHE A 808      12.966 -18.250  52.079  1.00  0.00           H  
ATOM   3968  HA  PHE A 808      13.904 -17.058  54.638  1.00  0.00           H  
ATOM   3969  HB3 PHE A 808      14.258 -14.957  53.334  1.00  0.00           H  
ATOM   3970  HB2 PHE A 808      13.825 -15.821  51.883  1.00  0.00           H  
ATOM   3971  HD1 PHE A 808      16.399 -15.408  54.482  1.00  0.00           H  
ATOM   3972  HD2 PHE A 808      15.322 -17.585  50.965  1.00  0.00           H  
ATOM   3973  HE1 PHE A 808      18.707 -16.256  54.286  1.00  0.00           H  
ATOM   3974  HE2 PHE A 808      17.625 -18.472  50.821  1.00  0.00           H  
ATOM   3975  HZ  PHE A 808      19.320 -17.777  52.460  1.00  0.00           H  
ATOM   3976  N   LEU A 809      10.908 -16.556  53.377  1.00 74.78           N  
ATOM   3977  CA  LEU A 809       9.581 -15.983  53.705  1.00 75.84           C  
ATOM   3978  C   LEU A 809       9.196 -16.369  55.151  1.00 82.83           C  
ATOM   3979  O   LEU A 809       8.811 -15.464  55.896  1.00 83.60           O  
ATOM   3980  CB  LEU A 809       8.504 -16.357  52.669  1.00  0.00           C  
ATOM   3981  CG  LEU A 809       7.047 -15.850  52.795  1.00  0.00           C  
ATOM   3982  CD1 LEU A 809       6.953 -14.329  52.705  1.00  0.00           C  
ATOM   3983  CD2 LEU A 809       6.153 -16.504  51.741  1.00  0.00           C  
ATOM   3984  HB2 LEU A 809       8.806 -15.998  51.685  1.00  0.00           H  
ATOM   3985  HB3 LEU A 809       8.388 -17.440  52.641  1.00  0.00           H  
ATOM   3986  HG  LEU A 809       6.613 -16.217  53.726  1.00  0.00           H  
ATOM   3987 HD11 LEU A 809       5.912 -14.022  52.798  1.00  0.00           H  
ATOM   3988 HD12 LEU A 809       7.537 -13.880  53.508  1.00  0.00           H  
ATOM   3989 HD13 LEU A 809       7.345 -13.997  51.743  1.00  0.00           H  
ATOM   3990 HD21 LEU A 809       5.134 -16.134  51.847  1.00  0.00           H  
ATOM   3991 HD22 LEU A 809       6.526 -16.259  50.746  1.00  0.00           H  
ATOM   3992 HD23 LEU A 809       6.163 -17.585  51.876  1.00  0.00           H  
ATOM   3993  H   LEU A 809      10.957 -17.217  52.615  1.00  0.00           H  
ATOM   3994  HA  LEU A 809       9.686 -14.898  53.680  1.00  0.00           H  
ATOM   3995  N   PRO A 810       9.334 -17.648  55.605  1.00 80.77           N  
ATOM   3996  CA  PRO A 810       9.023 -17.956  57.013  1.00 82.07           C  
ATOM   3997  C   PRO A 810       9.906 -17.165  57.990  1.00 85.91           C  
ATOM   3998  O   PRO A 810       9.379 -16.676  58.978  1.00 87.45           O  
ATOM   3999  CB  PRO A 810       9.298 -19.462  57.110  1.00 84.00           C  
ATOM   4000  CG  PRO A 810       9.180 -19.948  55.718  1.00 87.05           C  
ATOM   4001  CD  PRO A 810       9.765 -18.872  54.895  1.00 81.52           C  
ATOM   4002  HA  PRO A 810       7.971 -17.755  57.215  1.00  0.00           H  
ATOM   4003  HB3 PRO A 810       8.528 -19.931  57.722  1.00  0.00           H  
ATOM   4004  HB2 PRO A 810      10.317 -19.621  57.463  1.00  0.00           H  
ATOM   4005  HG3 PRO A 810       8.126 -20.065  55.464  1.00  0.00           H  
ATOM   4006  HG2 PRO A 810       9.773 -20.855  55.601  1.00  0.00           H  
ATOM   4007  HD2 PRO A 810      10.852 -18.944  54.930  1.00  0.00           H  
ATOM   4008  HD3 PRO A 810       9.312 -18.891  53.904  1.00  0.00           H  
ATOM   4009  N   LYS A 811      11.220 -16.989  57.675  1.00 80.89           N  
ATOM   4010  CA  LYS A 811      12.202 -16.238  58.473  1.00 80.90           C  
ATOM   4011  C   LYS A 811      11.748 -14.801  58.670  1.00 87.58           C  
ATOM   4012  O   LYS A 811      11.897 -14.285  59.774  1.00 88.47           O  
ATOM   4013  CB  LYS A 811      13.597 -16.270  57.831  1.00 81.05           C  
ATOM   4014  CG  LYS A 811      14.359 -17.556  58.112  1.00 90.42           C  
ATOM   4015  CD  LYS A 811      15.637 -17.670  57.294  1.00 98.22           C  
ATOM   4016  CE  LYS A 811      16.585 -18.705  57.854  1.00110.32           C  
ATOM   4017  NZ  LYS A 811      17.871 -18.725  57.113  1.00120.26           N1+
ATOM   4018  H   LYS A 811      11.595 -17.392  56.828  1.00  0.00           H  
ATOM   4019  HA  LYS A 811      12.271 -16.708  59.454  1.00  0.00           H  
ATOM   4020  HB3 LYS A 811      14.179 -15.420  58.187  1.00  0.00           H  
ATOM   4021  HB2 LYS A 811      13.503 -16.133  56.754  1.00  0.00           H  
ATOM   4022  HG3 LYS A 811      13.717 -18.411  57.901  1.00  0.00           H  
ATOM   4023  HG2 LYS A 811      14.602 -17.608  59.173  1.00  0.00           H  
ATOM   4024  HD3 LYS A 811      16.135 -16.701  57.263  1.00  0.00           H  
ATOM   4025  HD2 LYS A 811      15.387 -17.927  56.265  1.00  0.00           H  
ATOM   4026  HE3 LYS A 811      16.120 -19.689  57.800  1.00  0.00           H  
ATOM   4027  HE2 LYS A 811      16.776 -18.491  58.906  1.00  0.00           H  
ATOM   4028  HZ1 LYS A 811      18.313 -17.819  57.180  1.00  0.00           H  
ATOM   4029  HZ2 LYS A 811      18.479 -19.426  57.513  1.00  0.00           H  
ATOM   4030  HZ3 LYS A 811      17.697 -18.944  56.142  1.00  0.00           H  
ATOM   4031  N   CYS A 812      11.144 -14.180  57.620  1.00 85.28           N  
ATOM   4032  CA  CYS A 812      10.596 -12.814  57.657  1.00 86.41           C  
ATOM   4033  C   CYS A 812       9.408 -12.759  58.581  1.00 96.61           C  
ATOM   4034  O   CYS A 812       9.404 -11.953  59.502  1.00 97.60           O  
ATOM   4035  CB  CYS A 812      10.194 -12.304  56.261  1.00  0.00           C  
ATOM   4036  SG  CYS A 812      11.605 -12.144  55.127  1.00  0.00           S  
ATOM   4037  HB2 CYS A 812       9.486 -12.998  55.809  1.00  0.00           H  
ATOM   4038  HB3 CYS A 812       9.731 -11.321  56.352  1.00  0.00           H  
ATOM   4039  HG  CYS A 812      12.079 -13.358  54.830  1.00  0.00           H  
ATOM   4040  H   CYS A 812      11.047 -14.660  56.737  1.00  0.00           H  
ATOM   4041  HA  CYS A 812      11.365 -12.150  58.053  1.00  0.00           H  
ATOM   4042  N   TYR A 813       8.422 -13.650  58.357  1.00 97.15           N  
ATOM   4043  CA  TYR A 813       7.198 -13.775  59.138  1.00100.23           C  
ATOM   4044  C   TYR A 813       7.511 -14.011  60.622  1.00108.08           C  
ATOM   4045  O   TYR A 813       6.841 -13.432  61.474  1.00109.71           O  
ATOM   4046  CB  TYR A 813       6.336 -14.915  58.577  1.00102.07           C  
ATOM   4047  CG  TYR A 813       4.858 -14.779  58.877  1.00106.48           C  
ATOM   4048  CD1 TYR A 813       4.017 -14.064  58.029  1.00108.41           C  
ATOM   4049  CD2 TYR A 813       4.291 -15.399  59.989  1.00109.34           C  
ATOM   4050  CE1 TYR A 813       2.649 -13.951  58.289  1.00111.12           C  
ATOM   4051  CE2 TYR A 813       2.925 -15.297  60.258  1.00112.00           C  
ATOM   4052  CZ  TYR A 813       2.107 -14.566  59.409  1.00119.75           C  
ATOM   4053  OH  TYR A 813       0.759 -14.453  59.676  1.00121.10           O  
ATOM   4054  H   TYR A 813       8.498 -14.306  57.592  1.00  0.00           H  
ATOM   4055  HA  TYR A 813       6.637 -12.845  59.049  1.00  0.00           H  
ATOM   4056  HB3 TYR A 813       6.698 -15.867  58.966  1.00  0.00           H  
ATOM   4057  HB2 TYR A 813       6.481 -14.981  57.499  1.00  0.00           H  
ATOM   4058  HD1 TYR A 813       4.419 -13.583  57.150  1.00  0.00           H  
ATOM   4059  HD2 TYR A 813       4.911 -15.972  60.662  1.00  0.00           H  
ATOM   4060  HE1 TYR A 813       2.017 -13.387  57.620  1.00  0.00           H  
ATOM   4061  HE2 TYR A 813       2.507 -15.787  61.125  1.00  0.00           H  
ATOM   4062  HH  TYR A 813       0.575 -14.803  60.551  1.00  0.00           H  
ATOM   4063  N   VAL A 814       8.560 -14.791  60.934  1.00105.84           N  
ATOM   4064  CA  VAL A 814       8.924 -15.058  62.322  1.00108.65           C  
ATOM   4065  C   VAL A 814       9.769 -13.885  62.910  1.00116.09           C  
ATOM   4066  O   VAL A 814      10.137 -13.936  64.086  1.00118.16           O  
ATOM   4067  CB  VAL A 814       9.570 -16.446  62.489  1.00  0.00           C  
ATOM   4068  CG1 VAL A 814      11.086 -16.279  62.606  1.00  0.00           C  
ATOM   4069  CG2 VAL A 814       9.054 -17.181  63.734  1.00  0.00           C  
ATOM   4070  HB  VAL A 814       9.324 -17.068  61.629  1.00  0.00           H  
ATOM   4071 HG11 VAL A 814      11.552 -17.258  62.725  1.00  0.00           H  
ATOM   4072 HG12 VAL A 814      11.471 -15.802  61.705  1.00  0.00           H  
ATOM   4073 HG13 VAL A 814      11.319 -15.659  63.472  1.00  0.00           H  
ATOM   4074 HG21 VAL A 814       9.539 -18.154  63.808  1.00  0.00           H  
ATOM   4075 HG22 VAL A 814       9.281 -16.594  64.624  1.00  0.00           H  
ATOM   4076 HG23 VAL A 814       7.976 -17.318  63.654  1.00  0.00           H  
ATOM   4077  H   VAL A 814       9.116 -15.207  60.200  1.00  0.00           H  
ATOM   4078  HA  VAL A 814       7.992 -15.081  62.887  1.00  0.00           H  
ATOM   4079  N   ILE A 815      10.020 -12.817  62.119  1.00112.94           N  
ATOM   4080  CA  ILE A 815      10.749 -11.625  62.570  1.00113.69           C  
ATOM   4081  C   ILE A 815       9.840 -10.359  62.484  1.00119.98           C  
ATOM   4082  O   ILE A 815       9.644  -9.687  63.501  1.00120.60           O  
ATOM   4083  CB  ILE A 815      12.084 -11.466  61.785  1.00114.89           C  
ATOM   4084  CG1 ILE A 815      13.112 -12.545  62.219  1.00115.01           C  
ATOM   4085  CG2 ILE A 815      12.675 -10.070  61.956  1.00116.00           C  
ATOM   4086  CD1 ILE A 815      14.345 -12.719  61.268  1.00117.84           C  
ATOM   4087  H   ILE A 815       9.700 -12.812  61.161  1.00  0.00           H  
ATOM   4088  HA  ILE A 815      11.003 -11.775  63.619  1.00  0.00           H  
ATOM   4089  HB  ILE A 815      11.870 -11.613  60.726  1.00  0.00           H  
ATOM   4090 HG13 ILE A 815      12.604 -13.503  62.329  1.00  0.00           H  
ATOM   4091 HG12 ILE A 815      13.463 -12.323  63.227  1.00  0.00           H  
ATOM   4092 HG21 ILE A 815      13.606  -9.998  61.394  1.00  0.00           H  
ATOM   4093 HG22 ILE A 815      11.968  -9.328  61.585  1.00  0.00           H  
ATOM   4094 HG23 ILE A 815      12.874  -9.886  63.012  1.00  0.00           H  
ATOM   4095 HD11 ILE A 815      15.001 -13.496  61.661  1.00  0.00           H  
ATOM   4096 HD12 ILE A 815      14.000 -13.004  60.274  1.00  0.00           H  
ATOM   4097 HD13 ILE A 815      14.893 -11.779  61.207  1.00  0.00           H  
ATOM   4098  N   LEU A 816       9.298 -10.053  61.284  1.00117.74           N  
ATOM   4099  CA  LEU A 816       8.490  -8.863  60.974  1.00119.08           C  
ATOM   4100  C   LEU A 816       6.945  -9.049  61.122  1.00127.24           C  
ATOM   4101  O   LEU A 816       6.202  -8.085  60.886  1.00127.39           O  
ATOM   4102  CB  LEU A 816       8.830  -8.394  59.547  1.00  0.00           C  
ATOM   4103  CG  LEU A 816       8.995  -9.398  58.380  1.00  0.00           C  
ATOM   4104  CD1 LEU A 816       7.760 -10.277  58.195  1.00  0.00           C  
ATOM   4105  CD2 LEU A 816       9.330  -8.667  57.080  1.00  0.00           C  
ATOM   4106  HB2 LEU A 816       8.049  -7.724  59.188  1.00  0.00           H  
ATOM   4107  HB3 LEU A 816       9.784  -7.866  59.556  1.00  0.00           H  
ATOM   4108  HG  LEU A 816       9.888 -10.002  58.543  1.00  0.00           H  
ATOM   4109 HD11 LEU A 816       7.924 -10.964  57.366  1.00  0.00           H  
ATOM   4110 HD12 LEU A 816       7.579 -10.846  59.107  1.00  0.00           H  
ATOM   4111 HD13 LEU A 816       6.895  -9.649  57.981  1.00  0.00           H  
ATOM   4112 HD21 LEU A 816       9.441  -9.392  56.274  1.00  0.00           H  
ATOM   4113 HD22 LEU A 816       8.526  -7.973  56.836  1.00  0.00           H  
ATOM   4114 HD23 LEU A 816      10.262  -8.115  57.203  1.00  0.00           H  
ATOM   4115  H   LEU A 816       9.434 -10.670  60.496  1.00  0.00           H  
ATOM   4116  HA  LEU A 816       8.793  -8.073  61.661  1.00  0.00           H  
ATOM   4117  N   CYS A 817       6.463 -10.252  61.512  1.00126.05           N  
ATOM   4118  CA  CYS A 817       5.020 -10.508  61.665  1.00127.45           C  
ATOM   4119  C   CYS A 817       4.703 -11.281  62.948  1.00134.04           C  
ATOM   4120  O   CYS A 817       3.585 -11.183  63.459  1.00135.35           O  
ATOM   4121  CB  CYS A 817       4.475 -11.272  60.444  1.00  0.00           C  
ATOM   4122  SG  CYS A 817       3.885 -10.174  59.122  1.00  0.00           S  
ATOM   4123  HB2 CYS A 817       5.262 -11.898  60.025  1.00  0.00           H  
ATOM   4124  HB3 CYS A 817       3.637 -11.898  60.751  1.00  0.00           H  
ATOM   4125  HG  CYS A 817       4.891  -9.403  58.700  1.00  0.00           H  
ATOM   4126  H   CYS A 817       7.099 -11.011  61.709  1.00  0.00           H  
ATOM   4127  HA  CYS A 817       4.510  -9.546  61.716  1.00  0.00           H  
ATOM   4128  N   ARG A 818       5.677 -12.050  63.457  1.00131.03           N  
ATOM   4129  CA  ARG A 818       5.539 -12.825  64.686  1.00132.79           C  
ATOM   4130  C   ARG A 818       6.808 -12.641  65.556  1.00138.05           C  
ATOM   4131  O   ARG A 818       7.564 -13.605  65.729  1.00137.70           O  
ATOM   4132  CB  ARG A 818       5.266 -14.306  64.365  1.00  0.00           C  
ATOM   4133  CG  ARG A 818       3.822 -14.852  64.451  1.00  0.00           C  
ATOM   4134  CD  ARG A 818       3.567 -16.324  64.129  1.00  0.00           C  
ATOM   4135  NE  ARG A 818       2.152 -16.685  64.256  1.00  0.00           N  
ATOM   4136  CZ  ARG A 818       1.567 -17.102  65.394  1.00  0.00           C  
ATOM   4137  NH1 ARG A 818       2.301 -17.271  66.515  1.00  0.00           N  
ATOM   4138  NH2 ARG A 818       0.243 -17.352  65.380  1.00  0.00           N1+
ATOM   4139  HB2 ARG A 818       5.571 -14.518  63.340  1.00  0.00           H  
ATOM   4140  HB3 ARG A 818       5.831 -14.937  65.050  1.00  0.00           H  
ATOM   4141  HG2 ARG A 818       3.445 -14.724  65.466  1.00  0.00           H  
ATOM   4142  HG3 ARG A 818       3.185 -14.305  63.756  1.00  0.00           H  
ATOM   4143  HD2 ARG A 818       3.877 -16.532  63.105  1.00  0.00           H  
ATOM   4144  HD3 ARG A 818       4.138 -16.951  64.815  1.00  0.00           H  
ATOM   4145  HE  ARG A 818       1.607 -16.602  63.409  1.00  0.00           H  
ATOM   4146 HH12 ARG A 818       1.857 -17.585  67.367  1.00  0.00           H  
ATOM   4147 HH11 ARG A 818       3.294 -17.085  66.502  1.00  0.00           H  
ATOM   4148 HH22 ARG A 818      -0.221 -17.667  66.221  1.00  0.00           H  
ATOM   4149 HH21 ARG A 818      -0.287 -17.226  64.529  1.00  0.00           H  
ATOM   4150  H   ARG A 818       6.567 -12.116  62.985  1.00  0.00           H  
ATOM   4151  HA  ARG A 818       4.686 -12.434  65.241  1.00  0.00           H  
ATOM   4152  N   PRO A 819       7.053 -11.431  66.142  1.00135.69           N  
ATOM   4153  CA  PRO A 819       8.284 -11.232  66.940  1.00135.96           C  
ATOM   4154  C   PRO A 819       8.245 -11.895  68.341  1.00140.84           C  
ATOM   4155  O   PRO A 819       8.642 -11.294  69.355  1.00141.96           O  
ATOM   4156  CB  PRO A 819       8.425  -9.697  67.002  1.00138.35           C  
ATOM   4157  CG  PRO A 819       7.405  -9.145  66.029  1.00142.12           C  
ATOM   4158  CD  PRO A 819       6.310 -10.162  66.017  1.00137.97           C  
ATOM   4159  HA  PRO A 819       9.130 -11.638  66.385  1.00  0.00           H  
ATOM   4160  HB3 PRO A 819       9.426  -9.412  66.678  1.00  0.00           H  
ATOM   4161  HB2 PRO A 819       8.189  -9.352  68.009  1.00  0.00           H  
ATOM   4162  HG3 PRO A 819       7.850  -9.082  65.036  1.00  0.00           H  
ATOM   4163  HG2 PRO A 819       7.016  -8.201  66.410  1.00  0.00           H  
ATOM   4164  HD2 PRO A 819       5.683 -10.025  66.898  1.00  0.00           H  
ATOM   4165  HD3 PRO A 819       5.806 -10.135  65.051  1.00  0.00           H  
ATOM   4166  N   ASP A 820       7.863 -13.198  68.362  1.00136.79           N  
ATOM   4167  CA  ASP A 820       7.758 -14.114  69.507  1.00160.84           C  
ATOM   4168  C   ASP A 820       6.870 -13.546  70.626  1.00183.00           C  
ATOM   4169  O   ASP A 820       7.228 -12.582  71.303  1.00142.26           O  
ATOM   4170  CB  ASP A 820       9.146 -14.501  70.051  1.00  0.00           C  
ATOM   4171  CG  ASP A 820      10.347 -13.876  69.336  1.00  0.00           C  
ATOM   4172  OD1 ASP A 820      10.762 -12.777  69.770  1.00  0.00           O  
ATOM   4173  OD2 ASP A 820      10.799 -14.489  68.347  1.00  0.00           O1-
ATOM   4174  HB2 ASP A 820       9.225 -14.198  71.095  1.00  0.00           H  
ATOM   4175  HB3 ASP A 820       9.278 -15.580  69.976  1.00  0.00           H  
ATOM   4176  H   ASP A 820       7.602 -13.662  67.504  1.00  0.00           H  
ATOM   4177  HA  ASP A 820       7.284 -15.028  69.149  1.00  0.00           H  
ATOM   4178  HXT ASP A 820       5.913 -14.011  70.813  1.00  0.00           H  
TER    4179      ASP A 820
HETATM 4180  S1  UNK   900      23.057 -28.038  29.506  1.00  0.00           S  
HETATM 4181  C1  UNK   900      22.745 -27.010  28.044  1.00  0.00           C  
HETATM 4182  C2  UNK   900      21.401 -28.701  29.836  1.00  0.00           C  
HETATM 4183  C3  UNK   900      22.019 -25.688  28.354  1.00  0.00           C  
HETATM 4184  C4  UNK   900      21.800 -24.826  27.114  1.00  0.00           C  
HETATM 4185  O1  UNK   900      21.795 -23.600  27.199  1.00  0.00           O  
HETATM 4186  H1  UNK   900      22.183 -27.603  27.321  1.00  0.00           H  
HETATM 4187  H2  UNK   900      23.714 -26.802  27.587  1.00  0.00           H  
HETATM 4188  H3  UNK   900      21.401 -29.200  30.803  1.00  0.00           H  
HETATM 4189  H4  UNK   900      21.111 -29.417  29.067  1.00  0.00           H  
HETATM 4190  H5  UNK   900      20.652 -27.913  29.873  1.00  0.00           H  
HETATM 4191  H6  UNK   900      22.587 -25.108  29.083  1.00  0.00           H  
HETATM 4192  H7  UNK   900      21.048 -25.890  28.801  1.00  0.00           H  
HETATM 4193  H8  UNK   900      21.628 -25.364  26.181  1.00  0.00           H  
CONECT 1171 2648
CONECT 2648 1171
CONECT 4168 4178
CONECT 4178 4168
CONECT 4180 4181 4182
CONECT 4181 4180 4183 4186 4187
CONECT 4182 4180 4188 4189 4190
CONECT 4183 4181 4184 4191 4192
CONECT 4184 4183 4185 4193
CONECT 4184 4185
CONECT 4185 4184
CONECT 4185 4184
CONECT 4186 4181
CONECT 4187 4181
CONECT 4188 4182
CONECT 4189 4182
CONECT 4190 4182
CONECT 4191 4183
CONECT 4192 4183
CONECT 4193 4184
ENDMDL
END   
